# Supplementary material for: Synthesis of bimetallic MOFs via interface control using gallium-based liquid metal
Source: Nat Commun. 2025 Nov 28;16:11721. doi: 10.1038/s41467-025-66942-y (PMC12753776; doi:10.1038/s41467-025-66942-y)
Supplement: Supplementary file 3 — Source data [file 41467_2025_66942_MOESM3_ESM.xlsx]

## Sheet: Fig1(d)
0.1V		0.3V		0.6V		1.0V		1.2V		MOF-74
5	25.8254	5	279	5	58.5483	5	-1.96021	5	0	1	0
5.04034	16.1082	5.04034	296	5.04034	11.819	5.04034	22.6382	5.04034	12.8585	1.01	0.01351
5.08068	-5.60891	5.08068	297	5.08068	-1.91028	5.08068	-6.76339	5.08068	6.71703	1.02	0.01329
5.12101	46.6739	5.12101	278	5.12101	40.3604	5.12101	35.835	5.12101	17.5755	1.03	0.01308
5.16135	39.9568	5.16135	263	5.16135	25.6311	5.16135	48.4334	5.16135	27.434	1.04	0.01287
5.20169	13.2397	5.20169	270	5.20169	32.9017	5.20169	54.0318	5.20169	-0.70746	1.05	0.01267
5.24203	9.52252	5.24203	254	5.24203	7.17244	5.24203	19.6302	5.24203	37.1511	1.06	0.01247
5.28237	-2.19462	5.28237	252	5.28237	16.4431	5.28237	43.2287	5.28237	34.0096	1.07	0.01228
5.3227	50.0882	5.3227	237	5.3227	47.7138	5.3227	9.82706	5.3227	91.8681	1.08	0.01209
5.36304	4.37109	5.36304	238	5.36304	-2.01552	5.36304	15.4254	5.36304	27.7266	1.09	0.01191
5.40338	18.6539	5.40338	254	5.40338	6.25516	5.40338	29.0239	5.40338	44.5851	1.1	0.01173
5.44372	18.9368	5.44372	243	5.44372	33.5258	5.44372	7.62227	5.44372	30.4436	1.11	0.01155
5.48405	36.2197	5.48405	226	5.48405	20.7965	5.48405	13.2207	5.48405	13.3021	1.12	0.01139
5.52439	11.5025	5.52439	242	5.52439	24.0672	5.52439	59.8191	5.52439	19.1606	1.13	0.01122
5.56473	17.7854	5.56473	227	5.56473	14.3379	5.56473	29.4175	5.56473	25.0191	1.14	0.01106
5.60507	-3.93176	5.60507	237	5.60507	37.6086	5.60507	-5.9841	5.60507	16.8776	1.15	0.01091
5.64541	41.3511	5.64541	258	5.64541	47.8792	5.64541	28.6143	5.64541	40.7361	1.16	0.01075
5.68574	28.6339	5.68574	253	5.68574	31.1499	5.68574	27.2127	5.68574	51.5947	1.17	0.01061
5.72608	33.9168	5.72608	275	5.72608	32.4206	5.72608	27.8111	5.72608	14.4532	1.18	0.01046
5.76642	15.1997	5.76642	266	5.76642	47.6913	5.76642	0.40954	5.76642	38.3117	1.19	0.01032
5.80676	53.4825	5.80676	243	5.80676	59.962	5.80676	59.0079	5.80676	76.1702	1.2	0.01018
5.84709	71.7654	5.84709	263	5.84709	56.2326	5.84709	53.6063	5.84709	58.0287	1.21	0.01005
5.88743	32.0482	5.88743	270	5.88743	58.5033	5.88743	41.2047	5.88743	115.887	1.22	0.00992
5.92777	35.3311	5.92777	255	5.92777	72.774	5.92777	53.8032	5.92777	95.7457	1.23	0.00979
5.96811	36.614	5.96811	294	5.96811	75.0447	5.96811	55.4016	5.96811	90.6042	1.24	0.00966
6.00845	66.8968	6.00845	292	6.00845	109.315	6.00845	59	6.00845	74.4627	1.25	0.00954
6.04878	94.1797	6.04878	284	6.04878	105.586	6.04878	33.5984	6.04878	82.3212	1.26	0.00942
6.08912	104.463	6.08912	273	6.08912	139.857	6.08912	43.1968	6.08912	62.1797	1.27	0.0093
6.12946	52.7454	6.12946	266	6.12946	111.127	6.12946	69.7952	6.12946	80.0383	1.28	0.00919
6.1698	87.0282	6.1698	254	6.1698	134.398	6.1698	62.3936	6.1698	71.8968	1.29	0.00908
6.21014	105.311	6.21014	262	6.21014	125.669	6.21014	57.992	6.21014	33.7553	1.3	0.00897
6.25047	94.594	6.25047	253	6.25047	151.939	6.25047	20.5904	6.25047	23.6138	1.31	0.00886
6.29081	70.8768	6.29081	289	6.29081	164.21	6.29081	91.1888	6.29081	61.4723	1.32	0.00876
6.33115	99.1597	6.33115	233	6.33115	110.481	6.33115	35.7872	6.33115	72.3308	1.33	0.00866
6.37149	79.4425	6.37149	269	6.37149	137.751	6.37149	44.3856	6.37149	104.189	1.34	0.00856
6.41182	75.7254	6.41182	269	6.41182	127.022	6.41182	77.984	6.41182	83.0478	1.35	0.00846
6.45216	132.008	6.45216	265	6.45216	149.293	6.45216	39.5825	6.45216	110.906	1.36	0.00836
6.4925	95.2911	6.4925	309	6.4925	125.564	6.4925	35.1809	6.4925	95.7648	1.37	0.00827
6.53284	111.574	6.53284	359	6.53284	89.8342	6.53284	32.7793	6.53284	102.623	1.38	0.00818
6.57318	96.8568	6.57318	492	6.57318	122.105	6.57318	63.3777	6.57318	133.482	1.39	0.00809
6.61351	94.1397	6.61351	630	6.61351	133.376	6.61351	36.9761	6.61351	152.34	1.4	0.008
6.65385	111.423	6.65385	927	6.65385	128.646	6.65385	50.5745	6.65385	105.199	1.41	0.00791
6.69419	116.705	6.69419	1272	6.69419	179.917	6.69419	60.1729	6.69419	167.057	1.42	0.00783
6.73453	127.988	6.73453	1341	6.73453	120.188	6.73453	26.7713	6.73453	169.916	1.43	0.00775
6.77486	112.271	6.77486	861	6.77486	130.458	6.77486	42.3697	6.77486	174.774	1.44	0.00767
6.8152	124.554	6.8152	503	6.8152	127.729	6.8152	16.9681	6.8152	179.633	1.45	0.00759
6.85554	123.837	6.85554	332	6.85554	89.9997	6.85554	32.5665	6.85554	148.491	1.46	0.00751
6.89588	114.12	6.89588	292	6.89588	121.27	6.89588	31.1649	6.89588	120.35	1.47	0.00743
6.93622	103.403	6.93622	269	6.93622	108.541	6.93622	-13.2366	6.93622	172.208	1.48	0.00736
6.97655	102.685	6.97655	233	6.97655	105.812	6.97655	21.3618	6.97655	156.067	1.49	0.00728
7.01689	96.9682	7.01689	233	7.01689	68.0824	7.01689	12.9602	7.01689	106.925	1.5	0.00721
7.05723	98.2511	7.05723	236	7.05723	74.3531	7.05723	-12.4414	7.05723	131.784	1.51	0.00714
7.09757	72.534	7.09757	233	7.09757	104.624	7.09757	71.157	7.09757	127.642	1.52	0.00707
7.1379	82.8168	7.1379	248	7.1379	62.8944	7.1379	30.7554	7.1379	67.501	1.53	0.00701
7.17824	62.0997	7.17824	227	7.17824	54.1651	7.17824	40.3538	7.17824	107.359	1.54	0.00694
7.21858	49.3825	7.21858	248	7.21858	39.4358	7.21858	-3.04781	7.21858	76.218	1.55	0.00687
7.25892	37.6654	7.25892	234	7.25892	19.7065	7.25892	15.5506	7.25892	72.0765	1.56	0.00681
7.29926	86.9483	7.29926	217	7.29926	42.9772	7.29926	19.149	7.29926	52.935	1.57	0.00675
7.33959	71.2311	7.33959	225	7.33959	52.2478	7.33959	16.7474	7.33959	45.7935	1.58	0.00669
7.37993	69.514	7.37993	248	7.37993	21.5185	7.37993	14.3458	7.37993	45.6521	1.59	0.00663
7.42027	40.7968	7.42027	233	7.42027	19.7892	7.42027	2.94423	7.42027	67.5105	1.6	0.00657
7.46061	46.0797	7.46061	247	7.46061	27.0599	7.46061	3.54264	7.46061	110.369	1.61	0.00651
7.50094	63.3625	7.50094	226	7.50094	54.3306	7.50094	44.141	7.50094	104.228	1.62	0.00645
7.54128	54.6454	7.54128	255	7.54128	33.6012	7.54128	-16.2605	7.54128	60.2268	1.63	0.00639
7.58162	20.9282	7.58162	235	7.58162	17.8719	7.58162	33.3379	7.58162	61.5871	1.64	0.00634
7.62196	23.2111	7.62196	224	7.62196	34.1426	7.62196	-4.06372	7.62196	47.9475	1.65	0.00629
7.6623	20.494	7.6623	237	7.6623	36.4133	7.6623	14.5347	7.6623	-9.69223	1.66	0.00623
7.70263	28.7768	7.70263	219	7.70263	22.6839	7.70263	48.1331	7.70263	44.6681	1.67	0.00618
7.74297	49.0597	7.74297	214	7.74297	6.95463	7.74297	33.7315	7.74297	54.0285	1.68	0.00613
7.78331	55.3425	7.78331	214	7.78331	28.2253	7.78331	27.3299	7.78331	15.3888	1.69	0.00608
7.82365	15.6254	7.82365	201	7.82365	46.496	7.82365	23.9283	7.82365	20.7492	1.7	0.00603
7.86398	30.9082	7.86398	236	7.86398	2.76667	7.86398	22.5267	7.86398	39.1095	1.71	0.00598
7.90432	36.1911	7.90432	217	7.90432	17.0373	7.90432	15.1251	7.90432	28.4698	1.72	0.00593
7.94466	28.474	7.94466	240	7.94466	29.308	7.94466	-4.27647	7.94466	33.8302	1.73	0.00589
7.985	9.75683	7.985	247	7.985	6.57871	7.985	25.3219	7.985	28.1905	1.74	0.00584
8.02534	29.0397	8.02534	213	8.02534	28.8494	8.02534	19.9203	8.02534	11.5509	1.75	0.00579
8.06568	19.3225	8.06568	243	8.06568	16.1201	8.06568	32.5187	8.06568	26.9112	1.76	0.00575
8.10601	43.6054	8.10601	236	8.10601	17.3908	8.10601	43.1172	8.10601	20.2715	1.77	0.00571
8.14635	23.8882	8.14635	228	8.14635	13.6614	8.14635	17.7156	8.14635	45.6319	1.78	0.00566
8.18669	15.1711	8.18669	225	8.18669	11.9321	8.18669	79.314	8.18669	7.99224	1.79	0.00562
8.22703	3.45397	8.22703	207	8.22703	17.2028	8.22703	-8.4882	8.22703	37.3526	1.8	0.00558
8.26736	27.7368	8.26736	259	8.26736	7.47348	8.26736	22.4787	8.26736	20.7129	1.81	0.00554
8.3077	37.0197	8.3077	246	8.3077	32.7442	8.3077	55.4456	8.3077	-13.9268	1.82	0.0055
8.34804	5.30254	8.34804	227	8.34804	9.01484	8.34804	10.4125	8.34804	16.0296	1.83	0.00546
8.38838	51.5854	8.38838	230	8.38838	11.2855	8.38838	24.3794	8.38838	38.2816	1.84	0.00542
8.42872	27.8683	8.42872	258	8.42872	-2.4438	8.42872	49.3463	8.42872	9.53364	1.85	0.00538
8.46905	-4.84888	8.46905	257	8.46905	42.8269	8.46905	41.3132	8.46905	28.7857	1.86	0.00534
8.50939	4.43397	8.50939	201	8.50939	26.0976	8.50939	67.2801	8.50939	19.0377	1.87	0.0053
8.54973	20.7168	8.54973	229	8.54973	16.3682	8.54973	59.2469	8.54973	8.28976	1.88	0.00527
8.59007	8.99968	8.59007	245	8.59007	-4.36108	8.59007	82.2138	8.59007	5.5418	1.89	0.00523
8.6304	23.2825	8.6304	198	8.6304	-13.0904	8.6304	117.181	8.6304	24.7938	1.9	0.0052
8.67074	18.5654	8.67074	226	8.67074	24.1803	8.67074	147.148	8.67074	-1.95411	1.91	0.00516
8.71108	-5.15174	8.71108	248	8.71108	7.45097	8.71108	178.115	8.71108	46.2979	1.92	0.00513
8.75142	38.1311	8.75142	247	8.75142	11.7217	8.75142	97.0814	8.75142	43.55	1.93	0.00509
8.79176	-6.58603	8.79176	226	8.79176	14.9923	8.79176	23.0483	8.79176	60.802	1.94	0.00506
8.83209	28.7245	8.83209	259	8.83209	-4.737	8.83209	60.0152	8.83209	69.0541	1.95	0.00503
8.87243	4.0432	8.87243	301	8.87243	4.53369	8.87243	42.9821	8.87243	106.306	1.96	0.005
8.91277	23.3619	8.91277	294	8.91277	13.8044	8.91277	13.949	8.91277	126.558	1.97	0.00496
8.95311	31.6806	8.95311	300	8.95311	9.12584	8.95311	24.9159	8.95311	113.81	1.98	0.00493
8.99344	-10.0007	8.99344	254	8.99344	21.6444	8.99344	22.8828	8.99344	122.062	1.99	0.0049
9.03378	23.318	9.03378	269	9.03378	17.163	9.03378	49.8497	9.03378	75.3143	2	0.00487
9.07412	13.6367	9.07412	233	9.07412	6.68166	9.07412	64.8166	9.07412	76.5663	2.01	0.00484
9.11446	23.9554	9.11446	271	9.11446	9.20027	9.11446	19.7835	9.11446	56.8183	2.02	0.00481
9.1548	20.2741	9.1548	230	9.1548	46.7189	9.1548	33.7503	9.1548	34.0704	2.03	0.00478
9.19513	14.5928	9.19513	213	9.19513	5.2375	9.19513	70.7173	9.19513	42.3224	2.04	0.00476
9.23547	18.9115	9.23547	266	9.23547	-1.2439	9.23547	26.6841	9.23547	38.5744	2.05	0.00473
9.27581	37.2302	9.27581	217	9.27581	19.2747	9.27581	41.651	9.27581	16.8265	2.06	0.0047
9.31615	21.549	9.31615	196	9.31615	22.7933	9.31615	45.6179	9.31615	16.0785	2.07	0.00467
9.35648	21.8677	9.35648	233	9.35648	16.3119	9.35648	31.5848	9.35648	32.3306	2.08	0.00465
9.39682	20.1864	9.39682	249	9.39682	-18.1695	9.39682	60.5517	9.39682	52.5826	2.09	0.00462
9.43716	5.50506	9.43716	225	9.43716	40.3492	9.43716	13.5186	9.43716	35.8347	2.1	0.0046
9.4775	2.82376	9.4775	251	9.4775	-3.13224	9.4775	49.4855	9.4775	48.0867	2.11	0.00457
9.51784	-10.8575	9.51784	238	9.51784	-4.61363	9.51784	33.4524	9.51784	43.3387	2.12	0.00454
9.55817	7.46117	9.55817	233	9.55817	16.905	9.55817	61.4193	9.55817	35.5908	2.13	0.00452
9.59851	16.7799	9.59851	267	9.59851	15.4236	9.59851	48.3862	9.59851	27.8428	2.14	0.0045
9.63885	30.0986	9.63885	262	9.63885	14.9422	9.63885	49.3531	9.63885	70.0949	2.15	0.00447
9.67919	33.4173	9.67919	314	9.67919	39.4608	9.67919	43.32	9.67919	11.3469	2.16	0.00445
9.71953	27.736	9.71953	349	9.71953	15.9794	9.71953	43.2869	9.71953	54.599	2.17	0.00442
9.75986	5.05469	9.75986	377	9.75986	-14.502	9.75986	40.2538	9.75986	-0.14901	2.18	0.0044
9.8002	27.3734	9.8002	425	9.8002	37.0166	9.8002	68.2207	9.8002	11.103	2.19	0.00438
9.84054	-1.3079	9.84054	480	9.84054	-1.46474	9.84054	68.1876	9.84054	40.3551	2.2	0.00436
9.88088	40.0108	9.88088	414	9.88088	14.0539	9.88088	52.1544	9.88088	51.6071	2.21	0.00434
9.92121	4.32951	9.92121	324	9.92121	36.5725	9.92121	70.1213	9.92121	53.8591	2.22	0.00431
9.96155	26.6482	9.96155	365	9.96155	10.0911	9.96155	60.0882	9.96155	36.1112	2.23	0.00429
10.0019	26.9669	10.0019	348	10.0019	12.6097	10.0019	64.0551	10.0019	43.3632	2.24	0.00427
10.0422	-15.7144	10.0422	374	10.0422	1.12831	10.0422	56.022	10.0422	17.6153	2.25	0.00425
10.0826	0.60433	10.0826	439	10.0826	36.6469	10.0826	139.989	10.0826	29.8673	2.26	0.00423
10.1229	4.92304	10.1229	601	10.1229	31.1655	10.1229	58.9558	10.1229	-7.88064	2.27	0.00421
10.1632	35.2417	10.1632	709	10.1632	17.6841	10.1632	75.9227	10.1632	32.3714	2.28	0.00419
10.2036	20.5604	10.2036	660	10.2036	28.2028	10.2036	107.89	10.2036	68.6234	2.29	0.00417
10.2439	4.87914	10.2439	407	10.2439	29.7214	10.2439	125.856	10.2439	77.8755	2.3	0.00415
10.2843	2.19785	10.2843	367	10.2843	43.24	10.2843	104.823	10.2843	46.1275	2.31	0.00413
10.3246	17.5166	10.3246	303	10.3246	26.7586	10.3246	124.79	10.3246	61.3796	2.32	0.00411
10.3649	24.8352	10.3649	276	10.3649	51.2772	10.3649	144.757	10.3649	18.6316	2.33	0.0041
10.4053	29.154	10.4053	236	10.4053	34.7958	10.4053	95.7241	10.4053	54.8836	2.34	0.00408
10.4456	41.4727	10.4456	249	10.4456	41.3144	10.4456	118.691	10.4456	58.1357	2.35	0.00406
10.4859	11.7914	10.4859	263	10.4859	46.833	10.4859	85.6578	10.4859	49.3877	2.36	0.00404
10.5263	33.1101	10.5263	280	10.5263	29.3516	10.5263	80.6247	10.5263	54.6398	2.37	0.00403
10.5666	57.4288	10.5666	247	10.5666	40.8702	10.5666	79.5916	10.5666	70.8918	2.38	0.00401
10.607	33.7475	10.607	244	10.607	32.3888	10.607	95.5585	10.607	72.1438	2.39	0.00399
10.6473	57.0662	10.6473	242	10.6473	31.9075	10.6473	124.525	10.6473	72.3959	2.4	0.00398
10.6876	17.3849	10.6876	265	10.6876	37.4261	10.6876	72.4923	10.6876	53.6479	2.41	0.00396
10.728	38.7036	10.728	252	10.728	39.9447	10.728	92.4592	10.728	59.9	2.42	0.00394
10.7683	26.0223	10.7683	263	10.7683	33.4633	10.7683	81.4261	10.7683	47.152	2.43	0.00393
10.8087	33.341	10.8087	256	10.8087	61.9819	10.8087	73.393	10.8087	56.404	2.44	0.00391
10.849	26.6597	10.849	248	10.849	66.5005	10.849	50.3599	10.849	69.6561	2.45	0.0039
10.8893	56.9784	10.8893	292	10.8893	42.0191	10.8893	42.3268	10.8893	86.9081	2.46	0.00388
10.9297	44.2971	10.9297	362	10.9297	35.5377	10.9297	79.2937	10.9297	42.1602	2.47	0.00387
10.97	51.6158	10.97	364	10.97	66.0563	10.97	71.2606	10.97	58.4122	2.48	0.00385
11.0103	41.9345	11.0103	362	11.0103	23.575	11.0103	44.2275	11.0103	62.6643	2.49	0.00384
11.0507	50.2532	11.0507	290	11.0507	40.0936	11.0507	43.1944	11.0507	53.9163	2.5	0.00382
11.091	78.5719	11.091	252	11.091	83.6122	11.091	86.1612	11.091	89.1683	2.51	0.00381
11.1313	59.8906	11.1313	249	11.1313	83.1308	11.1313	78.1282	11.1313	84.4204	2.52	0.0038
11.1717	69.2093	11.1717	237	11.1717	64.6494	11.1717	43.095	11.1717	80.6724	2.53	0.00378
11.212	43.5281	11.212	231	11.212	89.168	11.212	28.0619	11.212	79.9245	2.54	0.00377
11.2524	79.8468	11.2524	209	11.2524	90.6866	11.2524	38.0288	11.2524	81.1765	2.55	0.00376
11.2927	72.1655	11.2927	228	11.2927	86.2052	11.2927	66.9957	11.2927	69.4285	2.56	0.00374
11.333	91.4842	11.333	219	11.333	35.7238	11.333	49.9626	11.333	71.6806	2.57	0.00373
11.3734	81.8029	11.3734	216	11.3734	95.2425	11.3734	71.9295	11.3734	128.933	2.58	0.00372
11.4137	96.1216	11.4137	241	11.4137	70.7611	11.4137	56.8964	11.4137	117.185	2.59	0.00371
11.4541	101.44	11.4541	211	11.4541	87.2797	11.4541	74.8633	11.4541	138.437	2.6	0.00369
11.4944	58.759	11.4944	206	11.4944	81.7983	11.4944	59.8302	11.4944	127.689	2.61	0.00368
11.5347	81.0777	11.5347	220	11.5347	95.3169	11.5347	84.7971	11.5347	121.941	2.62	0.00367
11.5751	107.396	11.5751	223	11.5751	84.8355	11.5751	41.764	11.5751	167.193	2.63	0.00366
11.6154	96.7151	11.6154	199	11.6154	113.354	11.6154	26.7309	11.6154	140.445	2.64	0.00365
11.6557	112.034	11.6557	194	11.6557	120.873	11.6557	36.6978	11.6557	179.697	2.65	0.00364
11.6961	92.3525	11.6961	200	11.6961	109.391	11.6961	26.6647	11.6961	174.949	2.66	0.00362
11.7364	109.671	11.7364	176	11.7364	71.9099	11.7364	61.6315	11.7364	188.201	2.67	0.00361
11.7767	96.9899	11.7767	202	11.7767	97.4286	11.7767	53.5984	11.7767	217.453	2.68	0.0036
11.8171	72.3086	11.8171	180	11.8171	113.947	11.8171	65.5653	11.8171	190.705	2.69	0.00359
11.8574	80.6273	11.8574	218	11.8574	107.466	11.8574	54.5322	11.8574	185.957	2.7	0.00358
11.8978	83.946	11.8978	207	11.8978	125.984	11.8978	38.4991	11.8978	181.209	2.71	0.00357
11.9381	101.265	11.9381	193	11.9381	67.503	11.9381	48.466	11.9381	189.461	2.72	0.00356
11.9784	88.5834	11.9784	220	11.9784	96.0216	11.9784	30.4329	11.9784	200.713	2.73	0.00355
12.0188	66.9021	12.0188	202	12.0188	78.5402	12.0188	41.3998	12.0188	175.965	2.74	0.00354
12.0591	56.2208	12.0591	233	12.0591	70.0588	12.0591	29.3667	12.0591	142.217	2.75	0.00353
12.0995	65.5395	12.0995	180	12.0995	49.5774	12.0995	32.3336	12.0995	156.469	2.76	0.00352
12.1398	50.8582	12.1398	192	12.1398	39.096	12.1398	27.3005	12.1398	111.721	2.77	0.00351
12.1801	64.177	12.1801	198	12.1801	60.6147	12.1801	77.2674	12.1801	86.9734	2.78	0.0035
12.2205	65.4956	12.2205	191	12.2205	61.1333	12.2205	59.2343	12.2205	110.225	2.79	0.0035
12.2608	52.8143	12.2608	204	12.2608	67.6519	12.2608	53.2012	12.2608	120.478	2.8	0.00349
12.3011	30.1331	12.3011	221	12.3011	32.1705	12.3011	26.1681	12.3011	85.7296	2.81	0.00348
12.3415	26.4518	12.3415	235	12.3415	33.6891	12.3415	28.135	12.3415	84.9816	2.82	0.00347
12.3818	28.7705	12.3818	247	12.3818	29.2077	12.3818	43.1018	12.3818	72.2336	2.83	0.00346
12.4222	61.0892	12.4222	266	12.4222	32.7263	12.4222	27.0688	12.4222	75.4857	2.84	0.00345
12.4625	51.4079	12.4625	291	12.4625	50.2449	12.4625	56.0356	12.4625	75.7377	2.85	0.00345
12.5028	33.7266	12.5028	275	12.5028	5.52928	12.5028	25.0025	12.5028	63.9898	2.86	0.00344
12.5432	61.0453	12.5432	244	12.5432	28.594	12.5432	32.9694	12.5432	73.2418	2.87	0.00343
12.5835	-2.63601	12.5835	217	12.5835	11.6588	12.5835	60.9363	12.5835	39.4939	2.88	0.00342
12.6238	37.6827	12.6238	217	12.6238	43.7236	12.6238	74.9032	12.6238	32.7459	2.89	0.00341
12.6642	10.0014	12.6642	207	12.6642	30.7884	12.6642	17.8701	12.6642	49.9979	2.9	0.00341
12.7045	11.3201	12.7045	208	12.7045	13.8531	12.7045	39.837	12.7045	60.25	2.91	0.0034
12.7449	18.6388	12.7449	183	12.7449	18.9179	12.7449	45.8039	12.7449	46.502	2.92	0.00339
12.7852	1.95751	12.7852	211	12.7852	-11.0173	12.7852	33.7708	12.7852	58.6708	2.93	0.00339
12.8255	12.2762	12.8255	200	12.8255	36.0474	12.8255	29.7377	12.8255	24.8004	2.94	0.00338
12.8659	27.5949	12.8659	227	12.8659	45.1122	12.8659	26.7046	12.8659	41.93	2.95	0.00337
12.9062	-14.0864	12.9062	197	12.9062	27.177	12.9062	38.6715	12.9062	36.0595	2.96	0.00337
12.9466	9.23233	12.9466	196	12.9466	46.2418	12.9466	50.6384	12.9466	3.18907	2.97	0.00336
12.9869	28.551	12.9869	222	12.9869	24.3065	12.9869	5.60526	12.9869	4.31863	2.98	0.00335
13.0272	0.86974	13.0272	229	13.0272	18.3713	13.0272	37.5722	13.0272	38.4482	2.99	0.00335
13.0676	15.1884	13.0676	215	13.0676	36.4361	13.0676	32.5391	13.0676	43.5778	3	0.00334
13.1079	7.50714	13.1079	216	13.1079	20.5008	13.1079	27.5059	13.1079	66.7073	3.01	0.00334
13.1482	22.8258	13.1482	232	13.1482	34.5656	13.1482	7.47284	13.1482	27.8369	3.02	0.00333
13.1886	14.1446	13.1886	222	13.1886	21.6304	13.1886	39.4397	13.1886	-0.03357	3.03	0.00332
13.2289	25.4633	13.2289	249	13.2289	11.6951	13.2289	22.4066	13.2289	37.096	3.04	0.00332
13.2692	18.782	13.2692	208	13.2692	29.7599	13.2692	16.3735	13.2692	59.2256	3.05	0.00331
13.3096	35.1007	13.3096	244	13.3096	22.8247	13.3096	49.3404	13.3096	51.3551	3.06	0.00331
13.3499	6.41937	13.3499	216	13.3499	27.8895	13.3499	36.3073	13.3499	19.4847	3.07	0.0033
13.3903	16.7381	13.3903	222	13.3903	6.95422	13.3903	55.2742	13.3903	29.6142	3.08	0.0033
13.4306	3.05678	13.4306	222	13.4306	17.019	13.4306	36.2411	13.4306	40.7438	3.09	0.00329
13.4709	17.3755	13.4709	247	13.4709	16.0838	13.4709	24.208	13.4709	30.8733	3.1	0.00329
13.5113	29.6942	13.5113	238	13.5113	20.1485	13.5113	28.1749	13.5113	27.0029	3.11	0.00328
13.5516	23.0129	13.5516	236	13.5516	5.2133	13.5516	20.1418	13.5516	29.1325	3.12	0.00328
13.592	11.3316	13.592	216	13.592	28.2781	13.592	60.1087	13.592	2.26203	3.13	0.00328
13.6323	16.6503	13.6323	206	13.6323	18.3428	13.6323	23.0756	13.6323	43.3916	3.14	0.00327
13.6726	-5.031	13.6726	220	13.6726	7.40761	13.6726	24.0425	13.6726	1.52115	3.15	0.00327
13.713	13.2877	13.713	172	13.713	8.47238	13.713	44.0093	13.713	33.6507	3.16	0.00326
13.7533	27.6064	13.7533	201	13.7533	17.5372	13.7533	55.9762	13.7533	55.7803	3.17	0.00326
13.7936	6.92511	13.7936	195	13.7936	17.6019	13.7936	44.9431	13.7936	4.90983	3.18	0.00326
13.834	19.2438	13.834	197	13.834	19.6667	13.834	73.91	13.834	22.0394	3.19	0.00325
13.8743	-11.4375	13.8743	225	13.8743	5.73146	13.8743	65.8769	13.8743	-28.8311	3.2	0.00325
13.9147	-4.11877	13.9147	200	13.9147	8.79623	13.9147	47.8438	13.9147	28.2985	3.21	0.00325
13.955	8.19993	13.955	194	13.955	29.861	13.955	25.8107	13.955	28.4281	3.22	0.00324
13.9953	-5.48136	13.9953	217	13.9953	2.92578	13.9953	30.7776	13.9953	13.5576	3.23	0.00324
14.0357	23.8202	14.0357	204	14.0357	0.99054	14.0357	49.7445	14.0357	30.6872	3.24	0.00324
14.076	9.03873	14.076	202	14.076	-6.94469	14.076	45.7114	14.076	13.8168	3.25	0.00323
14.1164	12.2573	14.1164	216	14.1164	15.1201	14.1164	30.6783	14.1164	23.9463	3.26	0.00323
14.1567	13.4758	14.1567	234	14.1567	24.1849	14.1567	47.6452	14.1567	10.0759	3.27	0.00323
14.197	-4.3057	14.197	239	14.197	11.2496	14.197	2.8772	14.197	4.20544	3.28	0.00323
14.2374	14.9128	14.2374	235	14.2374	-2.68561	14.2374	16.2831	14.2374	39.335	3.29	0.00322
14.2777	36.1313	14.2777	198	14.2777	9.37916	14.2777	4.68894	14.2777	-2.53545	3.3	0.00322
14.318	-11.6502	14.318	270	14.318	2.44393	14.318	17.0948	14.318	42.5941	3.31	0.00322
14.3584	12.5684	14.3584	260	14.3584	6.5087	14.3584	46.5007	14.3584	29.7237	3.32	0.00322
14.3987	21.7869	14.3987	242	14.3987	2.57347	14.3987	34.9066	14.3987	24.8532	3.33	0.00321
14.439	34.0054	14.439	249	14.439	57.6382	14.439	-4.68756	14.439	20.9828	3.34	0.00321
14.4794	25.2239	14.4794	217	14.4794	-0.29699	14.4794	27.7183	14.4794	8.11235	3.35	0.00321
14.5197	12.4424	14.5197	208	14.5197	-7.23222	14.5197	-7.87582	14.5197	14.2419	3.36	0.00321
14.5601	14.661	14.5601	192	14.5601	10.8325	14.5601	64.5301	14.5601	39.3715	3.37	0.00321
14.6004	17.8795	14.6004	204	14.6004	8.89732	14.6004	-3.06407	14.6004	43.501	3.38	0.00321
14.6407	-16.902	14.6407	186	14.6407	12.9621	14.6407	16.3418	14.6407	38.6306	3.39	0.0032
14.6811	-3.68347	14.6811	194	14.6811	2.02687	14.6811	-20.2523	14.6811	0.76016	3.4	0.0032
14.7214	19.535	14.7214	176	14.7214	18.0916	14.7214	55.1536	14.7214	28.8897	3.41	0.0032
14.7617	14.7536	14.7617	210	14.7617	11.1564	14.7617	8.55942	14.7617	8.01927	3.42	0.0032
14.8021	-4.02791	14.8021	206	14.8021	16.2212	14.8021	40.9653	14.8021	7.14883	3.43	0.0032
14.8424	16.1906	14.8424	208	14.8424	19.2859	14.8424	33.3712	14.8424	8.27839	3.44	0.0032
14.8828	26.4091	14.8828	194	14.8828	38.3507	14.8828	19.777	14.8828	36.408	3.45	0.0032
14.9231	29.6276	14.9231	168	14.9231	22.4155	14.9231	27.1829	14.9231	-1.46249	3.46	0.0032
14.9634	16.8462	14.9634	187	14.9634	32.4802	14.9634	24.5888	14.9634	8.66707	3.47	0.0032
15.0038	3.06469	15.0038	218	15.0038	21.545	15.0038	37.9947	15.0038	-5.20337	3.48	0.0032
15.0441	21.2832	15.0441	195	15.0441	2.60979	15.0441	12.4005	15.0441	19.9262	3.49	0.0032
15.0845	-6.49827	15.0845	253	15.0845	16.6746	15.0845	60.8064	15.0845	21.0557	3.5	0.0032
15.1248	11.7203	15.1248	272	15.1248	26.7393	15.1248	5.21229	15.1248	29.1853	3.51	0.0032
15.1651	7.93877	15.1651	294	15.1651	25.8041	15.1651	75.6182	15.1651	20.3149	3.52	0.0032
15.2055	-1.84271	15.2055	302	15.2055	6.86887	15.2055	63.024	15.2055	27.4444	3.53	0.0032
15.2458	7.37581	15.2458	346	15.2458	2.93364	15.2458	29.4299	15.2458	15.574	3.54	0.0032
15.2861	-7.40567	15.2861	349	15.2861	3.99841	15.2861	25.8358	15.2861	-12.2965	3.55	0.0032
15.3265	36.8128	15.3265	296	15.3265	13.0632	15.3265	62.2417	15.3265	36.8331	3.56	0.0032
15.3668	3.03137	15.3668	250	15.3668	2.12795	15.3668	67.6475	15.3668	9.96268	3.57	0.0032
15.4072	25.2499	15.4072	202	15.4072	-8.80728	15.4072	22.0534	15.4072	41.0922	3.58	0.0032
15.4475	6.46841	15.4475	177	15.4475	-10.7425	15.4475	44.4593	15.4475	22.2218	3.59	0.0032
15.4878	8.68693	15.4878	214	15.4878	11.3223	15.4878	62.8651	15.4878	36.3513	3.6	0.0032
15.5282	-22.0946	15.5282	188	15.5282	25.387	15.5282	69.271	15.5282	51.4809	3.61	0.0032
15.5685	10.124	15.5685	219	15.5685	4.4518	15.5685	66.6769	15.5685	-2.38952	3.62	0.0032
15.6089	-0.65751	15.6089	188	15.6089	-0.48343	15.6089	36.0828	15.6089	28.74	3.63	0.0032
15.6492	4.56101	15.6492	210	15.6492	-10.4187	15.6492	37.4886	15.6492	34.8696	3.64	0.00321
15.6895	39.7795	15.6895	227	15.6895	0.64611	15.6895	44.8945	15.6895	41.9992	3.65	0.00321
15.7299	24.998	15.7299	208	15.7299	-22.2891	15.7299	38.3004	15.7299	30.1287	3.66	0.00321
15.7702	9.21657	15.7702	201	15.7702	-4.22435	15.7702	52.7063	15.7702	47.2583	3.67	0.00321
15.8105	26.4351	15.8105	208	15.8105	4.84042	15.8105	12.1121	15.8105	35.3878	3.68	0.00321
15.8509	17.6536	15.8509	222	15.8509	-9.02313	15.8509	62.518	15.8509	37.5174	3.69	0.00321
15.8912	13.8721	15.8912	233	15.8912	19.2921	15.8912	38.9239	15.8912	24.647	3.7	0.00322
15.9315	7.09065	15.9315	232	15.9315	-9.39274	15.9315	30.3298	15.9315	4.77651	3.71	0.00322
15.9719	15.3092	15.9719	222	15.9719	-3.07755	15.9719	38.7356	15.9719	30.9061	3.72	0.00322
16.0122	6.52769	16.0122	262	16.0122	18.2376	16.0122	40.1415	16.0122	25.0356	3.73	0.00322
16.0526	32.7462	16.0526	259	16.0526	16.5528	16.0526	28.5474	16.0526	32.1652	3.74	0.00323
16.0929	10.9647	16.0929	267	16.0929	25.868	16.0929	27.9533	16.0929	19.2948	3.75	0.00323
16.1332	49.1833	16.1332	286	16.1332	22.1832	16.1332	9.35913	16.1332	32.4243	3.76	0.00323
16.1736	29.4018	16.1736	285	16.1736	29.4984	16.1736	9.76501	16.1736	31.5539	3.77	0.00323
16.2139	35.6203	16.2139	221	16.2139	-19.1864	16.2139	48.1709	16.2139	67.6834	3.78	0.00324
16.2542	33.8388	16.2542	229	16.2542	4.1288	16.2542	41.5768	16.2542	55.813	3.79	0.00324
16.2946	31.0573	16.2946	228	16.2946	25.444	16.2946	21.9826	16.2946	65.9425	3.8	0.00324
16.3349	35.2758	16.3349	246	16.3349	16.7592	16.3349	37.3885	16.3349	68.0721	3.81	0.00325
16.3753	-5.50563	16.3753	219	16.3753	58.0744	16.3753	16.7944	16.3753	34.2017	3.82	0.00325
16.4156	22.7129	16.4156	253	16.4156	1.38957	16.4156	18.2003	16.4156	34.3312	3.83	0.00325
16.4559	-7.06859	16.4559	273	16.4559	-12.2952	16.4559	30.6061	16.4559	38.4608	3.84	0.00326
16.4963	13.1499	16.4963	248	16.4963	18.02	16.4963	39.012	16.4963	31.5904	3.85	0.00326
16.5366	24.3684	16.5366	199	16.5366	-1.66485	16.5366	21.4179	16.5366	23.7199	3.86	0.00327
16.577	26.587	16.577	208	16.577	24.6503	16.577	72.8237	16.577	46.8495	3.87	0.00327
16.6173	62.8055	16.6173	208	16.6173	5.96553	16.6173	51.2296	16.6173	32.979	3.88	0.00327
16.6576	17.024	16.6576	239	16.6576	8.28073	16.6576	36.6355	16.6576	13.1086	3.89	0.00328
16.698	26.2425	16.698	225	16.698	-8.40408	16.698	40.0414	16.698	33.2381	3.9	0.00328
16.7383	25.4611	16.7383	223	16.7383	24.9111	16.7383	28.4472	16.7383	38.3677	3.91	0.00329
16.7786	56.6796	16.7786	224	16.7786	26.2263	16.7786	33.8531	16.7786	37.4973	3.92	0.00329
16.819	34.8981	16.819	240	16.819	14.5415	16.819	41.259	16.819	33.6268	3.93	0.0033
16.8593	4.11661	16.8593	225	16.8593	37.8567	16.8593	26.6649	16.8593	29.7564	3.94	0.0033
16.8997	45.3351	16.8997	194	16.8997	19.1719	16.8997	17.0707	16.8997	14.8859	3.95	0.00331
16.94	11.5536	16.94	219	16.94	20.4871	16.94	27.4766	16.94	52.0155	3.96	0.00331
16.9803	12.7722	16.9803	242	16.9803	24.8023	16.9803	35.8825	16.9803	48.1451	3.97	0.00332
17.0207	40.9907	17.0207	223	17.0207	29.1175	17.0207	10.2883	17.0207	48.2746	3.98	0.00332
17.061	61.2092	17.061	243	17.061	19.4326	17.061	76.6942	17.061	12.4042	3.99	0.00333
17.1014	32.4277	17.1014	235	17.1014	14.7478	17.1014	78.1001	17.1014	4.53375	4	0.00333
17.1417	35.6463	17.1417	183	17.1417	-0.93696	17.1417	20.506	17.1417	33.6633	4.01	0.00334
17.182	46.8648	17.182	238	17.182	12.3782	17.182	37.9119	17.182	25.7929	4.02	0.00335
17.2224	42.0833	17.2224	188	17.2224	22.6934	17.2224	19.3177	17.2224	11.9224	4.03	0.00335
17.2627	41.3018	17.2627	218	17.2627	6.00862	17.2627	43.7236	17.2627	38.052	4.04	0.00336
17.303	5.52033	17.303	203	17.303	19.3238	17.303	53.1295	17.303	32.1816	4.05	0.00336
17.3434	28.7388	17.3434	230	17.3434	27.639	17.3434	22.5353	17.3434	15.3111	4.06	0.00337
17.3837	6.95737	17.3837	218	17.3837	15.9542	17.3837	48.9412	17.3837	29.4407	4.07	0.00338
17.4241	5.17589	17.4241	209	17.4241	-6.73061	17.4241	19.3471	17.4241	44.5702	4.08	0.00338
17.4644	28.3944	17.4644	219	17.4644	5.58458	17.4644	54.753	17.4644	-2.30021	4.09	0.00339
17.5047	0.61292	17.5047	237	17.5047	33.8998	17.5047	67.1588	17.5047	35.8293	4.1	0.0034
17.5451	38.8314	17.5451	275	17.5451	18.215	17.5451	61.5647	17.5451	23.9589	4.11	0.00341
17.5854	13.05	17.5854	271	17.5854	24.5302	17.5854	34.9706	17.5854	36.0885	4.12	0.00341
17.6257	17.2685	17.6257	247	17.6257	12.8454	17.6257	44.3765	17.6257	11.218	4.13	0.00342
17.6661	44.487	17.6661	272	17.6661	12.1605	17.6661	43.7823	17.6661	36.3476	4.14	0.00343
17.7064	25.7055	17.7064	237	17.7064	22.4757	17.7064	21.1882	17.7064	38.4772	4.15	0.00344
17.7467	18.924	17.7467	211	17.7467	16.7909	17.7467	34.5941	17.7467	24.6067	4.16	0.00344
17.7871	16.1426	17.7871	227	17.7871	34.1061	17.7871	38	17.7871	56.7363	4.17	0.00345
17.8274	33.3611	17.8274	223	17.8274	19.4213	17.8274	23.4058	17.8274	57.8658	4.18	0.00346
17.8678	36.5796	17.8678	210	17.8678	7.73651	17.8678	26.8117	17.8678	81.9954	4.19	0.00347
17.9081	19.7981	17.9081	212	17.9081	8.0517	17.9081	43.2176	17.9081	45.1249	4.2	0.00348
17.9484	-0.98336	17.9484	211	17.9484	30.3669	17.9484	32.6234	17.9484	54.2545	4.21	0.00349
17.9888	12.2352	17.9888	256	17.9888	1.68209	17.9888	31.0293	17.9888	62.3841	4.22	0.0035
18.0291	37.4537	18.0291	238	18.0291	23.9973	18.0291	31.4352	18.0291	48.5136	4.23	0.00351
18.0695	9.67221	18.0695	225	18.0695	17.3125	18.0695	29.8411	18.0695	21.6432	4.24	0.00351
18.1098	55.8865	18.1098	180	18.1098	13.6277	18.1098	57.2469	18.1098	35.7728	4.25	0.00352
18.1501	12.0654	18.1501	187	18.1501	25.9429	18.1501	20.6528	18.1501	17.9023	4.26	0.00353
18.1905	7.24421	18.1905	211	18.1905	-3.74195	18.1905	37.0587	18.1905	63.0319	4.27	0.00354
18.2308	15.4231	18.2308	207	18.2308	-7.42675	18.2308	35.4646	18.2308	34.1614	4.28	0.00355
18.2711	5.60191	18.2711	203	18.2711	26.8884	18.2711	44.8704	18.2711	41.291	4.29	0.00356
18.3115	31.7808	18.3115	187	18.3115	17.2036	18.3115	39.2763	18.3115	16.4205	4.3	0.00357
18.3518	0.9596	18.3518	161	18.3518	5.51882	18.3518	60.6822	18.3518	7.55011	4.31	0.00358
18.3922	13.1385	18.3922	198	18.3922	52.834	18.3922	46.0881	18.3922	26.6797	4.32	0.0036
18.4325	30.3173	18.4325	197	18.4325	15.1492	18.4325	81.4939	18.4325	44.8092	4.33	0.00361
18.4728	11.4962	18.4728	211	18.4728	-1.5356	18.4728	45.8998	18.4728	22.9388	4.34	0.00362
18.5132	7.675	18.5132	188	18.5132	8.7796	18.5132	51.3057	18.5132	30.0683	4.35	0.00363
18.5535	-1.14616	18.5535	208	18.5535	10.0948	18.5535	27.7116	18.5535	17.1979	4.36	0.00364
18.5938	26.0327	18.5938	233	18.5938	25.41	18.5938	55.1174	18.5938	25.3275	4.37	0.00365
18.6342	-3.78846	18.6342	193	18.6342	1.72517	18.6342	59.5233	18.6342	6.45703	4.38	0.00366
18.6745	14.3904	18.6745	226	18.6745	-9.95964	18.6745	40.9292	18.6745	29.5866	4.39	0.00368
18.7149	17.5692	18.7149	208	18.7149	24.3556	18.7149	35.3351	18.7149	10.7162	4.4	0.00369
18.7552	16.7481	18.7552	223	18.7552	1.67075	18.7552	37.7409	18.7552	14.8457	4.41	0.0037
18.7955	35.9269	18.7955	220	18.7955	12.9859	18.7955	34.1468	18.7955	15.9753	4.42	0.00371
18.8359	4.10577	18.8359	237	18.8359	6.30113	18.8359	3.55267	18.8359	-3.89517	4.43	0.00373
18.8762	-6.71538	18.8762	240	18.8762	-7.38367	18.8762	61.9585	18.8762	41.2344	4.44	0.00374
18.9166	9.46347	18.9166	232	18.9166	19.9315	18.9166	55.3644	18.9166	0.36395	4.45	0.00375
18.9569	12.6423	18.9569	256	18.9569	34.2467	18.9569	37.7703	18.9569	13.4935	4.46	0.00377
18.9972	0.82117	18.9972	224	18.9972	20.5619	18.9972	10.0147	18.9972	3.62307	4.47	0.00378
19.0376	17	19.0376	236	19.0376	-3.1229	19.0376	34.0238	19.0376	0.75263	4.48	0.0038
19.0779	40.1789	19.0779	188	19.0779	14.1923	19.0779	26.0328	19.0779	4.88219	4.49	0.00381
19.1182	18.3577	19.1182	201	19.1182	-0.49252	19.1182	25.0419	19.1182	-6.98825	4.5	0.00382
19.1586	16.5366	19.1586	184	19.1586	29.8227	19.1586	22.0509	19.1586	-2.85869	4.51	0.00384
19.1989	25.7154	19.1989	193	19.1989	20.1379	19.1989	24.06	19.1989	5.27087	4.52	0.00385
19.2392	1.89426	19.2392	210	19.2392	10.4531	19.2392	35.069	19.2392	1.40043	4.53	0.00387
19.2796	4.0731	19.2796	208	19.2796	27.7682	19.2796	-3.92193	19.2796	32.53	4.54	0.00388
19.3199	29.252	19.3199	194	19.3199	-9.91655	19.3199	25.0871	19.3199	54.6596	4.55	0.0039
19.3603	13.4308	19.3603	193	19.3603	26.3986	19.3603	11.0962	19.3603	0.78911	4.56	0.00392
19.4006	-1.39036	19.4006	187	19.4006	-2.28616	19.4006	17.1052	19.4006	18.9187	4.57	0.00393
19.4409	37.7885	19.4409	165	19.4409	18.029	19.4409	17.1143	19.4409	-0.95177	4.58	0.00395
19.4813	21.9673	19.4813	205	19.4813	19.3442	19.4813	-3.8767	19.4813	1.17779	4.59	0.00397
19.5216	22.1462	19.5216	188	19.5216	11.6594	19.5216	-10.8676	19.5216	6.30735	4.6	0.00398
19.5619	39.325	19.5619	208	19.5619	17.9746	19.5619	14.1414	19.5619	27.4369	4.61	0.004
19.6023	1.50388	19.6023	231	19.6023	22.2898	19.6023	-8.84956	19.6023	6.56647	4.62	0.00402
19.6426	37.6827	19.6426	221	19.6426	18.605	19.6426	28.1595	19.6426	-13.304	4.63	0.00404
19.683	4.86158	19.683	256	19.683	-11.0798	19.683	11.1685	19.683	27.8256	4.64	0.00405
19.7233	4.04042	19.7233	246	19.7233	23.2354	19.7233	21.1776	19.7233	13.9551	4.65	0.00407
19.7636	12.2193	19.7636	240	19.7636	-0.44943	19.7636	15.1866	19.7636	7.08471	4.66	0.00409
19.804	2.39812	19.804	248	19.804	1.8121	19.804	15.1957	19.804	19.2143	4.67	0.00411
19.8443	6.57697	19.8443	230	19.8443	20.018	19.8443	-2.79527	19.8443	33.3438	4.68	0.00413
19.8847	17.7558	19.8847	202	19.8847	19.2239	19.8847	27.2138	19.8847	28.4734	4.69	0.00415
19.925	22.9347	19.925	250	19.925	3.42985	19.925	9.22282	19.925	17.6029	4.7	0.00417
19.9653	36.1135	19.9653	196	19.9653	6.63576	19.9653	16.2319	19.9653	13.7325	4.71	0.00419
20.0057	13.2924	20.0057	218	20.0057	-10.1583	20.0057	19.2409	20.0057	-2.13793	4.72	0.00421
20.046	18.4712	20.046	201	20.046	10.0476	20.046	52.25	20.046	1.99163	4.73	0.00423
20.0863	25.6501	20.0863	249	20.0863	31.2535	20.0863	28.259	20.0863	7.12119	4.74	0.00425
20.1267	13.8289	20.1267	261	20.1267	15.4594	20.1267	50.2681	20.1267	17.2508	4.75	0.00427
20.167	28.0078	20.167	263	20.167	24.6653	20.167	23.2771	20.167	34.3803	4.76	0.0043
20.2074	14.1866	20.2074	258	20.2074	0.87126	20.2074	20.2861	20.2074	34.5099	4.77	0.00432
20.2477	25.3654	20.2477	279	20.2477	5.07717	20.2477	22.2952	20.2477	36.6394	4.78	0.00434
20.288	17.5443	20.288	298	20.288	19.2831	20.288	44.3042	20.288	45.769	4.79	0.00436
20.3284	33.7231	20.3284	312	20.3284	12.489	20.3284	31.3133	20.3284	24.8986	4.8	0.00439
20.3687	50.902	20.3687	456	20.3687	3.69492	20.3687	29.3223	20.3687	50.0281	4.81	0.00441
20.4091	12.0808	20.4091	548	20.4091	16.9008	20.4091	6.33138	20.4091	14.1577	4.82	0.00444
20.4494	11.2597	20.4494	509	20.4494	-7.89325	20.4494	43.3404	20.4494	31.2872	4.83	0.00446
20.4897	-0.56147	20.4897	411	20.4897	18.3127	20.4897	48.3495	20.4897	42.4168	4.84	0.00449
20.5301	9.61738	20.5301	309	20.5301	15.5186	20.5301	52.3585	20.5301	26.5464	4.85	0.00451
20.5704	9.79623	20.5704	245	20.5704	35.7245	20.5704	51.3676	20.5704	44.6759	4.86	0.00454
20.6107	6.97508	20.6107	230	20.6107	15.9304	20.6107	62.3766	20.6107	58.8055	4.87	0.00456
20.6511	-6.84608	20.6511	219	20.6511	38.1363	20.6511	73.3857	20.6511	37.935	4.88	0.00459
20.6914	-8.66723	20.6914	235	20.6914	-4.65775	20.6914	40.3947	20.6914	37.0646	4.89	0.00462
20.7318	31.5116	20.7318	232	20.7318	37.5482	20.7318	30.4038	20.7318	28.241	4.9	0.00465
20.7721	13.6905	20.7721	222	20.7721	27.7541	20.7721	49.4128	20.7721	40.5239	4.91	0.00467
20.8124	-0.13068	20.8124	211	20.8124	13.96	20.8124	29.4218	20.8124	10.8068	4.92	0.0047
20.8528	21.0482	20.8528	207	20.8528	6.16591	20.8528	33.4309	20.8528	8.08968	4.93	0.00473
20.8931	25.227	20.8931	205	20.8931	21.3718	20.8931	38.44	20.8931	33.3726	4.94	0.00476
20.9334	-8.59414	20.9334	236	20.9334	20.5777	20.9334	9.44899	20.9334	20.6555	4.95	0.00479
20.9738	27.5847	20.9738	207	20.9738	8.78366	20.9738	19.458	20.9738	23.9384	4.96	0.00482
21.0141	14.7636	21.0141	201	21.0141	31.9896	21.0141	10.4671	21.0141	17.2213	4.97	0.00485
21.0544	19.9424	21.0544	217	21.0544	6.19549	21.0544	31.4761	21.0544	13.5041	4.98	0.00488
21.0948	1.12125	21.0948	188	21.0948	6.40141	21.0948	35.4852	21.0948	18.787	4.99	0.00492
21.1351	15.3001	21.1351	206	21.1351	15.6073	21.1351	20.4942	21.1351	24.0699	5	0.00495
21.1755	11.4789	21.1755	197	21.1755	26.8132	21.1755	22.5033	21.1755	26.3528	5.01	0.00498
21.2158	-8.34221	21.2158	194	21.2158	29.0192	21.2158	60.5123	21.2158	21.6357	5.02	0.00502
21.2561	32.8366	21.2561	209	21.2561	12.2251	21.2561	41.5214	21.2561	8.91861	5.03	0.00505
21.2965	34.0155	21.2965	213	21.2965	17.431	21.2965	9.53042	21.2965	30.2015	5.04	0.00509
21.3368	16.1943	21.3368	235	21.3368	3.6369	21.3368	30.5395	21.3368	32.4844	5.05	0.00512
21.3772	22.3732	21.3772	216	21.3772	36.8428	21.3772	18.5485	21.3772	15.7673	5.06	0.00516
21.4175	3.55203	21.4175	237	21.4175	1.04874	21.4175	37.5576	21.4175	43.0502	5.07	0.0052
21.4578	-3.26912	21.4578	276	21.4578	3.25465	21.4578	-5.4334	21.4578	53.3331	5.08	0.00523
21.4982	18.9097	21.4982	296	21.4982	40.4606	21.4982	26.5756	21.4982	44.616	5.09	0.00527
21.5385	43.0886	21.5385	315	21.5385	19.6665	21.5385	29.5847	21.5385	11.8988	5.1	0.00531
21.5788	11.2674	21.5788	306	21.5788	16.8724	21.5788	25.5938	21.5788	53.1817	5.11	0.00535
21.6192	20.4463	21.6192	324	21.6192	14.0783	21.6192	2.60279	21.6192	37.4646	5.12	0.00539
21.6595	34.6251	21.6595	354	21.6595	24.2842	21.6595	52.6118	21.6595	12.7475	5.13	0.00543
21.6999	32.804	21.6999	430	21.6999	15.4901	21.6999	58.6209	21.6999	37.0304	5.14	0.00547
21.7402	18.9828	21.7402	402	21.7402	30.6961	21.7402	54.6299	21.7402	1.31331	5.15	0.00552
21.7805	38.1617	21.7805	408	21.7805	28.902	21.7805	58.639	21.7805	17.5962	5.16	0.00556
21.8209	16.3405	21.8209	330	21.8209	22.1079	21.8209	8.64803	21.8209	39.8791	5.17	0.0056
21.8612	24.5193	21.8612	269	21.8612	10.3138	21.8612	44.6571	21.8612	70.162	5.18	0.00565
21.9016	34.6982	21.9016	252	21.9016	28.5197	21.9016	72.6661	21.9016	15.4449	5.19	0.00569
21.9419	20.8771	21.9419	226	21.9419	34.7256	21.9419	42.6752	21.9419	29.7278	5.2	0.00574
21.9822	12.0559	21.9822	241	21.9822	32.9316	21.9822	42.6842	21.9822	47.0107	5.21	0.00579
22.0226	28.2347	22.0226	239	22.0226	7.13747	22.0226	-7.30674	22.0226	32.2936	5.22	0.00584
22.0629	10.4136	22.0629	237	22.0629	21.3434	22.0629	31.7023	22.0629	35.5764	5.23	0.00589
22.1032	56.5924	22.1032	213	22.1032	6.54931	22.1032	26.7114	22.1032	15.8593	5.24	0.00594
22.1436	43.7713	22.1436	225	22.1436	13.7552	22.1436	20.7204	22.1436	26.1422	5.25	0.00599
22.1839	8.95014	22.1839	223	22.1839	24.9611	22.1839	12.7294	22.1839	15.4251	5.26	0.00604
22.2243	15.129	22.2243	224	22.2243	29.167	22.2243	26.7385	22.2243	19.708	5.27	0.00609
22.2646	6.30783	22.2646	259	22.2646	20.373	22.2646	18.7475	22.2646	48.9909	5.28	0.00615
22.3049	10.4867	22.3049	220	22.3049	14.5789	22.3049	15.7566	22.3049	15.2738	5.29	0.0062
22.3453	9.66553	22.3453	214	22.3453	24.7848	22.3453	16.7656	22.3453	33.5567	5.3	0.00626
22.3856	0.84438	22.3856	235	22.3856	8.99072	22.3856	14.7747	22.3856	28.8396	5.31	0.00632
22.4259	33.0232	22.4259	226	22.4259	28.1966	22.4259	32.7837	22.4259	17.1225	5.32	0.00638
22.4663	-2.79793	22.4663	209	22.4663	26.4026	22.4663	17.7928	22.4663	43.4054	5.33	0.00644
22.5066	14.3809	22.5066	220	22.5066	4.60846	22.5066	23.8018	22.5066	34.6883	5.34	0.0065
22.5469	2.55977	22.5469	212	22.5469	39.8144	22.5469	20.8109	22.5469	14.9711	5.35	0.00656
22.5873	-2.26139	22.5873	212	22.5873	19.0203	22.5873	19.8199	22.5873	37.254	5.36	0.00662
22.6276	26.9354	22.6276	221	22.6276	20.2262	22.6276	20.829	22.6276	0.53694	5.37	0.00669
22.668	39.1424	22.668	244	22.668	35.4321	22.668	11.838	22.668	25.8198	5.38	0.00675
22.7083	51.3494	22.7083	269	22.7083	15.638	22.7083	27.8471	22.7083	25.1027	5.39	0.00682
22.7486	19.5564	22.7486	246	22.7486	36.844	22.7486	39.8561	22.7486	9.38561	5.4	0.00689
22.789	-5.23665	22.789	225	22.789	29.0499	22.789	0.86516	22.789	11.6685	5.41	0.00696
22.8293	15.9703	22.8293	230	22.8293	25.2558	22.8293	13.8742	22.8293	35.9514	5.42	0.00703
22.8697	0.17733	22.8697	264	22.8697	30.4617	22.8697	22.8833	22.8697	8.23429	5.43	0.00711
22.91	37.3843	22.91	199	22.91	23.6676	22.91	2.8923	22.91	17.5172	5.44	0.00718
22.9503	-2.40869	22.9503	216	22.9503	21.8735	22.9503	13.9013	22.9503	23.8001	5.45	0.00726
22.9907	18.7983	22.9907	202	22.9907	45.0795	22.9907	48.9104	22.9907	15.083	5.46	0.00734
23.031	40.0053	23.031	200	23.031	26.2854	23.031	32.9194	23.031	45.3659	5.47	0.00742
23.0713	24.2123	23.0713	229	23.0713	8.49129	23.0713	16.9285	23.0713	23.6487	5.48	0.0075
23.1117	14.4193	23.1117	240	23.1117	13.6972	23.1117	21.9375	23.1117	7.93164	5.49	0.00758
23.152	24.6263	23.152	211	23.152	20.9031	23.152	30.9466	23.152	27.2145	5.5	0.00767
23.1924	14.8332	23.1924	232	23.1924	25.109	23.1924	20.9556	23.1924	15.4974	5.51	0.00776
23.2327	1.04024	23.2327	199	23.2327	22.3149	23.2327	15.9647	23.2327	43.7803	5.52	0.00784
23.273	13.2472	23.273	173	23.273	19.5209	23.273	22.9737	23.273	22.0632	5.53	0.00794
23.3134	8.45422	23.3134	209	23.3134	29.7268	23.3134	3.98277	23.3134	9.3461	5.54	0.00803
23.3537	12.6612	23.3537	186	23.3537	9.9327	23.3537	13.9918	23.3537	46.629	5.55	0.00813
23.3941	18.8682	23.3941	198	23.3941	24.1386	23.3941	2.00086	23.3941	25.9119	5.56	0.00822
23.4344	44.0752	23.4344	193	23.4344	15.3445	23.4344	21.0099	23.4344	21.1948	5.57	0.00832
23.4747	50.2822	23.4747	157	23.4747	12.5504	23.4747	-2.98105	23.4747	36.4777	5.58	0.00843
23.5151	16.4892	23.5151	164	23.5151	8.75636	23.5151	10.028	23.5151	19.7606	5.59	0.00853
23.5554	8.69615	23.5554	201	23.5554	12.9623	23.5554	2.03705	23.5554	26.0434	5.6	0.00864
23.5957	36.9031	23.5957	204	23.5957	19.1682	23.5957	16.0461	23.5957	30.3263	5.61	0.00875
23.6361	20.1101	23.6361	196	23.6361	-0.62589	23.6361	26.0551	23.6361	68.6092	5.62	0.00886
23.6764	8.31712	23.6764	205	23.6764	14.58	23.6764	-5.93581	23.6764	35.8921	5.63	0.00898
23.7168	26.5241	23.7168	200	23.7168	7.78594	23.7168	12.0732	23.7168	21.175	5.64	0.0091
23.7571	27.7311	23.7571	204	23.7571	10.9919	23.7571	29.0823	23.7571	36.4579	5.65	0.00922
23.7974	39.9381	23.7974	182	23.7974	34.1978	23.7974	36.0913	23.7974	32.7408	5.66	0.00935
23.8378	47.1451	23.8378	188	23.8378	30.4037	23.8378	23.1004	23.8378	34.0237	5.67	0.00947
23.8781	23.3521	23.8781	183	23.8781	-15.3784	23.8781	38.1094	23.8781	30.3066	5.68	0.0096
23.9184	26.559	23.9184	198	23.9184	13.9207	23.9184	17.1185	23.9184	23.5895	5.69	0.00974
23.9588	30.766	23.9588	184	23.9588	12.2199	23.9588	16.1275	23.9588	42.8724	5.7	0.00988
23.9991	50.973	23.9991	183	23.9991	12.519	23.9991	31.1366	23.9991	31.1553	5.71	0.01002
24.0394	24.18	24.0394	174	24.0394	19.8181	24.0394	30.1456	24.0394	28.4382	5.72	0.01017
24.0798	34.387	24.0798	167	24.0798	24.1173	24.0798	40.1547	24.0798	31.721	5.73	0.01032
24.1201	43.594	24.1201	179	24.1201	17.4164	24.1201	9.16371	24.1201	41.0039	5.74	0.01047
24.1605	9.80099	24.1605	194	24.1605	21.7156	24.1605	41.1728	24.1605	24.2868	5.75	0.01063
24.2008	14.008	24.2008	187	24.2008	32.0147	24.2008	26.1818	24.2008	18.5697	5.76	0.01079
24.2411	47.215	24.2411	192	24.2411	-16.6862	24.2411	40.1908	24.2411	27.8526	5.77	0.01096
24.2815	36.422	24.2815	177	24.2815	28.6129	24.2815	-0.80011	24.2815	53.1355	5.78	0.01113
24.3218	36.6289	24.3218	187	24.3218	7.91208	24.3218	12.2089	24.3218	24.4184	5.79	0.0113
24.3622	31.8359	24.3622	176	24.3622	31.2112	24.3622	51.218	24.3622	42.7013	5.8	0.01149
24.4025	37.0429	24.4025	186	24.4025	9.51034	24.4025	45.227	24.4025	67.9842	5.81	0.01167
24.4428	13.2499	24.4428	175	24.4428	17.8095	24.4428	37.2361	24.4428	83.2671	5.82	0.01187
24.4832	15.4569	24.4832	149	24.4832	27.1086	24.4832	58.2451	24.4832	63.55	5.83	0.01206
24.5235	34.6639	24.5235	156	24.5235	46.4077	24.5235	29.2542	24.5235	49.8329	5.84	0.01227
24.5638	27.8709	24.5638	163	24.5638	22.7069	24.5638	12.2632	24.5638	65.1158	5.85	0.01248
24.6042	17.0779	24.6042	165	24.6042	22.006	24.6042	36.2723	24.6042	50.3986	5.86	0.0127
24.6445	28.2849	24.6445	182	24.6445	14.3051	24.6445	27.2813	24.6445	87.6815	5.87	0.01292
24.6849	29.4918	24.6849	166	24.6849	9.60427	24.6849	30.2904	24.6849	93.9644	5.88	0.01315
24.7252	28.6988	24.7252	171	24.7252	33.9034	24.7252	14.2994	24.7252	76.2473	5.89	0.01339
24.7655	34.9058	24.7655	188	24.7655	13.2025	24.7655	67.3085	24.7655	79.5302	5.9	0.01363
24.8059	30.1128	24.8059	167	24.8059	28.5017	24.8059	38.3175	24.8059	75.8131	5.91	0.01389
24.8462	36.3198	24.8462	173	24.8462	10.8008	24.8462	49.3265	24.8462	43.096	5.92	0.01415
24.8865	34.5268	24.8865	161	24.8865	16.0999	24.8865	32.3356	24.8865	52.3789	5.93	0.01442
24.9269	28.7338	24.9269	183	24.9269	33.3991	24.9269	48.3447	24.9269	54.6618	5.94	0.0147
24.9672	18.9408	24.9672	175	24.9672	23.6982	24.9672	50.3537	24.9672	29.9447	5.95	0.01499
25.0076	34.1478	25.0076	174	25.0076	33.9973	25.0076	34.3627	25.0076	48.2276	5.96	0.01529
25.0479	37.3548	25.0479	177	25.0479	15.2965	25.0479	18.3718	25.0479	58.5104	5.97	0.0156
25.0882	25.5617	25.0882	178	25.0882	45.5956	25.0882	37.3808	25.0882	21.7934	5.98	0.01592
25.1286	46.7687	25.1286	177	25.1286	40.8947	25.1286	18.3899	25.1286	63.0762	5.99	0.01625
25.1689	31.9757	25.1689	175	25.1689	30.1939	25.1689	22.7379	25.1689	54.3591	6	0.01659
25.2093	43.1827	25.2093	173	25.2093	15.493	25.2093	61.2934	25.2093	40.642	6.01	0.01695
25.2496	60.3897	25.2496	179	25.2496	38.7921	25.2496	2.8488	25.2496	30.9249	6.02	0.01732
25.2899	24.5967	25.2899	168	25.2899	8.09126	25.2899	35.4042	25.2899	2.20781	6.03	0.0177
25.3303	18.8037	25.3303	167	25.3303	16.3904	25.3303	18.9597	25.3303	46.4907	6.04	0.0181
25.3706	39.0107	25.3706	171	25.3706	15.6895	25.3706	37.5151	25.3706	26.7736	6.05	0.01851
25.4109	27.2176	25.4109	190	25.4109	7.98866	25.4109	12.0706	25.4109	38.0565	6.06	0.01894
25.4513	18.4246	25.4513	192	25.4513	17.2878	25.4513	45.626	25.4513	19.3394	6.07	0.01939
25.4916	51.6316	25.4916	205	25.4916	28.5869	25.4916	37.1814	25.4916	49.6223	6.08	0.01986
25.5319	33.8386	25.5319	230	25.5319	32.8861	25.5319	41.7369	25.5319	46.9052	6.09	0.02034
25.5723	16.0456	25.5723	333	25.5723	21.1852	25.5723	50.2923	25.5723	37.188	6.1	0.02084
25.6126	34.2526	25.6126	368	25.6126	11.4843	25.6126	36.8478	25.6126	61.471	6.11	0.02137
25.653	26.4596	25.653	397	25.653	34.7835	25.653	48.4032	25.653	34.7538	6.12	0.02191
25.6933	28.6666	25.6933	347	25.6933	13.0826	25.6933	42.9586	25.6933	45.0367	6.13	0.02248
25.7336	30.8736	25.7336	312	25.7336	20.3817	25.7336	58.5141	25.7336	55.3196	6.14	0.02308
25.774	42.0806	25.774	268	25.774	40.6808	25.774	30.0695	25.774	64.6025	6.15	0.0237
25.8143	1.28755	25.8143	250	25.8143	27.98	25.8143	46.625	25.8143	56.8854	6.16	0.02435
25.8547	12.4945	25.8547	223	25.8547	51.2791	25.8547	20.1804	25.8547	28.1683	6.17	0.02503
25.895	5.70152	25.895	199	25.895	1.57825	25.895	19.7358	25.895	42.4512	6.18	0.02574
25.9353	13.9085	25.9353	203	25.9353	13.8774	25.9353	51.2913	25.9353	53.7341	6.19	0.02649
25.9757	23.1155	25.9757	163	25.9757	21.1765	25.9757	12.8467	25.9757	22.017	6.2	0.02727
26.016	13.3225	26.016	166	26.016	24.4757	26.016	42.4022	26.016	35.2999	6.21	0.02809
26.0563	34.5295	26.0563	151	26.0563	20.7748	26.0563	11.9576	26.0563	48.5828	6.22	0.02895
26.0967	18.7365	26.0967	163	26.0967	17.0739	26.0967	40.513	26.0967	40.8656	6.23	0.02986
26.137	16.9435	26.137	176	26.137	8.37305	26.137	33.0685	26.137	38.1485	6.24	0.03081
26.1774	16.1504	26.1774	156	26.1774	7.67218	26.1774	38.6239	26.1774	3.43143	6.25	0.03181
26.2177	55.3574	26.2177	161	26.2177	30.9713	26.2177	46.1794	26.2177	19.7143	6.26	0.03287
26.258	23.5644	26.258	166	26.258	15.2705	26.258	34.7348	26.258	24.9972	6.27	0.03398
26.2984	11.7714	26.2984	129	26.2984	16.5696	26.2984	32.2903	26.2984	1.28011	6.28	0.03516
26.3387	-4.02159	26.3387	141	26.3387	9.86871	26.3387	26.8457	26.3387	-6.437	6.29	0.0364
26.379	9.1854	26.379	143	26.379	13.1678	26.379	33.4011	26.379	23.8459	6.3	0.03772
26.4194	36.3924	26.4194	167	26.4194	13.467	26.4194	20.9566	26.4194	5.12878	6.31	0.03911
26.4597	10.5994	26.4597	151	26.4597	26.7661	26.4597	33.512	26.4597	31.4117	6.32	0.04059
26.5001	10.8064	26.5001	152	26.5001	21.0652	26.5001	64.0675	26.5001	14.6946	6.33	0.04216
26.5404	21.0134	26.5404	172	26.5404	14.3644	26.5404	15.6229	26.5404	22.9775	6.34	0.04383
26.5807	39.2203	26.5807	153	26.5807	15.6635	26.5807	38.1783	26.5807	34.2604	6.35	0.0456
26.6211	24.4273	26.6211	175	26.6211	8.96264	26.6211	20.7338	26.6211	26.5432	6.36	0.04749
26.6614	30.6343	26.6614	188	26.6614	19.2618	26.6614	12.2892	26.6614	19.8261	6.37	0.04951
26.7018	22.8413	26.7018	205	26.7018	29.5609	26.7018	60.8447	26.7018	29.109	6.38	0.05168
26.7421	1.0483	26.7421	187	26.7421	28.86	26.7421	37.4001	26.7421	45.3919	6.39	0.05399
26.7824	19.2553	26.7824	212	26.7824	10.1592	26.7824	38.9555	26.7824	37.7229	6.4	0.05647
26.8228	45.4623	26.8228	193	26.8228	22.4583	26.8228	34.511	26.8228	26.0666	6.41	0.05914
26.8631	-8.33073	26.8631	185	26.8631	-1.24256	26.8631	11.0664	26.8631	22.4105	6.42	0.06201
26.9034	34.011	26.9034	174	26.9034	25.0566	26.9034	20.6219	26.9034	27.7542	6.43	0.06511
26.9438	29.4777	26.9438	180	26.9438	-0.6443	26.9438	36.1773	26.9438	16.098	6.44	0.06845
26.9841	6.94427	26.9841	183	26.9841	7.65484	26.9841	55.7327	26.9841	15.4418	6.45	0.07208
27.0245	8.41086	27.0245	165	27.0245	23.954	27.0245	30.2882	27.0245	13.7856	6.46	0.07601
27.0648	26.8775	27.0648	171	27.0648	-0.7469	27.0648	34.8436	27.0648	35.1294	6.47	0.08029
27.1051	27.3441	27.1051	182	27.1051	5.55223	27.1051	42.3991	27.1051	29.4732	6.48	0.08496
27.1455	9.81068	27.1455	174	27.1455	21.8514	27.1455	44.9545	27.1455	22.817	6.49	0.09007
27.1858	43.2773	27.1858	166	27.1858	-3.8495	27.1858	20.5099	27.1858	35.1608	6.5	0.09567
27.2261	27.7439	27.2261	137	27.2261	9.44963	27.2261	33.0654	27.2261	36.5046	6.51	0.10184
27.2665	0.21048	27.2665	123	27.2665	8.74876	27.2665	20.6208	27.2665	12.8484	6.52	0.10864
27.3068	20.6771	27.3068	186	27.3068	16.0479	27.3068	3.17625	27.3068	30.1922	6.53	0.11617
27.3471	44.1437	27.3471	150	27.3471	14.347	27.3471	31.7317	27.3471	33.536	6.54	0.12455
27.3875	14.6103	27.3875	162	27.3875	28.6462	27.3875	53.2871	27.3875	29.8798	6.55	0.13389
27.4278	39.0769	27.4278	134	27.4278	9.9453	27.4278	21.8426	27.4278	22.2236	6.56	0.14436
27.4682	8.5435	27.4682	165	27.4682	13.2444	27.4682	18.398	27.4682	38.5673	6.57	0.15616
27.5085	38.0101	27.5085	153	27.5085	-6.45644	27.5085	40.9534	27.5085	36.9111	6.58	0.1695
27.5488	23.4767	27.5488	169	27.5488	19.8427	27.5488	20.5089	27.5488	19.2549	6.59	0.18468
27.5892	21.9433	27.5892	176	27.5892	33.1418	27.5892	7.06434	27.5892	30.5987	6.6	0.20205
27.6295	28.4099	27.6295	165	27.6295	-3.55904	27.6295	35.6198	27.6295	40.9425	6.61	0.22205
27.6699	12.8765	27.6699	161	27.6699	14.7401	27.6699	37.1752	27.6699	38.2863	6.62	0.24526
27.7102	12.3431	27.7102	176	27.7102	12.0392	27.7102	47.7306	27.7102	32.6301	6.63	0.27238
27.7505	14.8097	27.7505	190	27.7505	6.33835	27.7505	35.2861	27.7505	15.9739	6.64	0.30436
27.7909	27.2763	27.7909	168	27.7909	25.6375	27.7909	33.8415	27.7909	42.3177	6.65	0.34244
27.8312	15.7429	27.8312	165	27.8312	12.9366	27.8312	60.397	27.8312	12.6615	6.66	0.38826
27.8715	12.2095	27.8715	145	27.8715	7.23575	27.8715	25.9524	27.8715	13.0053	6.67	0.44408
27.9119	41.6761	27.9119	140	27.9119	6.53489	27.9119	27.5079	27.9119	13.3491	6.68	0.51303
27.9522	14.1427	27.9522	134	27.9522	24.834	27.9522	31.0633	27.9522	30.6929	6.69	0.59956
27.9926	16.6093	27.9926	149	27.9926	18.1332	27.9926	57.6187	27.9926	19.0367	6.7	0.71019
28.0329	26.076	28.0329	122	28.0329	17.4323	28.0329	22.1742	28.0329	29.3805	6.71	0.85471
28.0732	29.5426	28.0732	119	28.0732	7.73142	28.0732	28.7296	28.0732	15.7242	6.72	1.04836
28.1136	15.0092	28.1136	148	28.1136	27.0306	28.1136	37.2851	28.1136	34.068	6.73	1.31596
28.1539	24.4758	28.1539	135	28.1539	-10.6703	28.1539	13.8405	28.1539	26.4118	6.74	1.70001
28.1943	10.9424	28.1943	126	28.1943	13.6288	28.1943	-0.60406	28.1943	39.7556	6.75	2.28371
28.2346	22.409	28.2346	133	28.2346	14.9279	28.2346	26.9514	28.2346	37.0994	6.76	3.32227
28.2749	18.8756	28.2749	129	28.2749	0.22708	28.2749	45.5068	28.2749	33.4432	6.77	6.06449
28.3153	22.3422	28.3153	117	28.3153	-7.47379	28.3153	18.0623	28.3153	38.787	6.78	15.4435
28.3556	9.80879	28.3556	132	28.3556	25.8254	28.3556	31.6177	28.3556	12.1308	6.79	40.8008
28.3959	27.2754	28.3959	137	28.3959	31.1245	28.3959	13.1731	28.3959	20.4746	6.8	80.8029
28.4363	13.742	28.4363	147	28.4363	13.4236	28.4363	42.7286	28.4363	24.8184	6.81	100
28.4766	11.2086	28.4766	107	28.4766	2.72274	28.4766	-0.71598	28.4766	2.16218	6.82	70.4735
28.517	24.6752	28.517	151	28.517	25.0219	28.517	20.8395	28.517	11.506	6.83	32.3555
28.5573	2.14181	28.5573	128	28.5573	27.321	28.5573	34.3949	28.5573	5.84977	6.84	11.8292
28.5976	34.6084	28.5976	103	28.5976	10.6201	28.5976	17.9504	28.5976	21.1936	6.85	4.94635
28.638	1.07501	28.638	127	28.638	0.91927	28.638	2.50578	28.638	13.5373	6.86	2.90375
28.6783	29.5416	28.6783	113	28.6783	1.2184	28.6783	28.0612	28.6783	1.88115	6.87	2.03982
28.7186	-6.99178	28.7186	134	28.7186	-4.48246	28.7186	-0.38333	28.7186	29.2249	6.88	1.52657
28.759	11.4748	28.759	146	28.759	12.8167	28.759	-1.82789	28.759	9.56874	6.89	1.1838
28.7993	18.9414	28.7993	127	28.7993	30.1158	28.7993	32.7276	28.7993	22.9125	6.9	0.94326
28.8396	38.408	28.8396	120	28.8396	26.4149	28.8396	8.28298	28.8396	16.2563	6.91	0.76832
28.88	10.8746	28.88	121	28.88	29.7141	28.88	13.8384	28.88	12.6001	6.92	0.63729
28.9203	45.3412	28.9203	131	28.9203	19.0132	28.9203	19.3939	28.9203	28.9439	6.93	0.53673
28.9607	6.80784	28.9607	139	28.9607	26.3123	28.9607	27.9493	28.9607	20.2877	6.94	0.45792
29.001	16.2745	29.001	110	29.001	18.6115	29.001	12.5047	29.001	11.6315	6.95	0.39507
29.0413	27.7411	29.0413	126	29.0413	17.9106	29.0413	18.0602	29.0413	19.9753	6.96	0.34415
29.0817	16.2077	29.0817	127	29.0817	16.2097	29.0817	15.6156	29.0817	30.3191	6.97	0.30235
29.122	5.67425	29.122	129	29.122	3.50886	29.122	17.1711	29.122	23.6629	6.98	0.26762
29.1624	17.1409	29.1624	125	29.1624	8.808	29.1624	7.72651	29.1624	22.0067	6.99	0.23847
29.2027	40.6075	29.2027	121	29.2027	20.1071	29.2027	21.2819	29.2027	-11.6495	7	0.21376
29.243	8.07407	29.243	114	29.243	5.40627	29.243	13.8374	29.243	14.6943	7.01	0.19265
29.2834	25.5407	29.2834	126	29.2834	10.7054	29.2834	16.3928	29.2834	27.038	7.02	0.17446
29.3237	36.0073	29.3237	118	29.3237	2.00453	29.3237	11.9483	29.3237	29.3818	7.03	0.1587
29.364	36.4739	29.364	108	29.364	-0.69634	29.364	22.5037	29.364	8.72564	7.04	0.14494
29.4044	23.9405	29.4044	115	29.4044	32.6028	29.4044	20.0591	29.4044	21.0694	7.05	0.13286
29.4447	-7.59291	29.4447	125	29.4447	17.9019	29.4447	-5.38541	29.4447	7.41322	7.06	0.12221
29.4851	28.8737	29.4851	146	29.4851	12.2011	29.4851	7.17003	29.4851	34.757	7.07	0.11277
29.5254	10.3403	29.5254	119	29.5254	12.5002	29.5254	-5.27454	29.5254	16.1008	7.08	0.10435
29.5657	11.8069	29.5657	131	29.5657	39.7993	29.5657	33.2809	29.5657	35.4446	7.09	0.09683
29.6061	10.2735	29.6061	110	29.6061	22.0985	29.6061	17.8363	29.6061	14.7884	7.1	0.09008
29.6464	25.7401	29.6464	131	29.6464	14.3976	29.6464	13.3918	29.6464	34.1322	7.11	0.08399
29.6867	35.2067	29.6867	122	29.6867	26.6967	29.6867	13.9472	29.6867	30.476	7.12	0.07849
29.7271	34.6733	29.7271	142	29.7271	23.9959	29.7271	22.5027	29.7271	44.8198	7.13	0.0735
29.7674	33.1399	29.7674	146	29.7674	12.295	29.7674	38.0581	29.7674	5.16357	7.14	0.06896
29.8078	25.6065	29.8078	131	29.8078	3.59412	29.8078	13.6136	29.8078	49.5074	7.15	0.06482
29.8481	28.0731	29.8481	128	29.8481	24.8932	29.8481	22.169	29.8481	51.8512	7.16	0.06103
29.8884	19.5397	29.8884	130	29.8884	25.1924	29.8884	9.72443	29.8884	21.1949	7.17	0.05756
29.9288	34.0063	29.9288	130	29.9288	19.4915	29.9288	28.2799	29.9288	21.5388	7.18	0.05436
29.9691	33.4729	29.9691	111	29.9691	0.79065	29.9691	20.8353	29.9691	50.8825	7.19	0.05142
30.0095	19.9395	30.0095	134	30.0095	18.0898	30.0095	33.3907	30.0095	35.2263	7.2	0.04871
30.0498	29.4061	30.0498	130	30.0498	37.3707	30.0498	22.9462	30.0498	38.5701	7.21	0.0462
30.0901	21.8727	30.0901	119	30.0901	18.6414	30.0901	26.5016	30.0901	33.9139	7.22	0.04387
30.1305	30.3393	30.1305	126	30.1305	4.91208	30.1305	47.0571	30.1305	29.2577	7.23	0.04171
30.1708	9.80595	30.1708	124	30.1708	-4.81724	30.1708	33.6125	30.1708	54.6015	7.24	0.03971
30.2111	16.2725	30.2111	128	30.2111	17.4534	30.2111	47.1679	30.2111	19.9453	7.25	0.03784
30.2515	35.7392	30.2515	100	30.2515	3.72411	30.2515	24.7234	30.2515	26.2891	7.26	0.03609
30.2918	64.2058	30.2918	130	30.2918	5.9948	30.2918	41.2788	30.2918	16.6329	7.27	0.03446
30.3321	35.6724	30.3321	102	30.3321	20.2655	30.3321	23.8343	30.3321	45.9767	7.28	0.03294
30.3725	32.139	30.3725	115	30.3725	9.53616	30.3725	4.38972	30.3725	24.3205	7.29	0.03151
30.4128	28.6056	30.4128	117	30.4128	15.8068	30.4128	18.9452	30.4128	49.6643	7.3	0.03017
30.4532	34.0722	30.4532	119	30.4532	29.0775	30.4532	11.5006	30.4532	40.008	7.31	0.02891
30.4935	20.5388	30.4935	105	30.4935	17.3482	30.4935	48.0403	30.4935	19.3518	7.32	0.02772
30.5338	30.0054	30.5338	118	30.5338	16.6189	30.5338	40.2621	30.5338	42.6956	7.33	0.02661
30.5742	23.472	30.5742	113	30.5742	18.8896	30.5742	6.48382	30.5742	55.0394	7.34	0.02556
30.6145	-1.06141	30.6145	128	30.6145	5.16024	30.6145	40.7056	30.6145	37.3832	7.35	0.02456
30.6549	34.4052	30.6549	130	30.6549	6.43092	30.6549	30.9273	30.6549	14.727	7.36	0.02363
30.6952	26.8718	30.6952	117	30.6952	8.7016	30.6952	28.149	30.6952	35.0708	7.37	0.02274
30.7355	31.3384	30.7355	134	30.7355	10.9723	30.7355	15.3708	30.7355	19.4146	7.38	0.0219
30.7759	14.805	30.7759	147	30.7759	27.243	30.7759	29.5925	30.7759	19.7584	7.39	0.02111
30.8162	30.2716	30.8162	141	30.8162	25.5136	30.8162	37.8143	30.8162	31.1022	7.4	0.02035
30.8565	31.7382	30.8565	140	30.8565	11.7843	30.8565	42.036	30.8565	30.446	7.41	0.01964
30.8969	21.2048	30.8969	157	30.8969	17.055	30.8969	55.2577	30.8969	23.7898	7.42	0.01896
30.9372	17.6714	30.9372	138	30.9372	10.3257	30.9372	18.4795	30.9372	14.1336	7.43	0.01831
30.9776	23.138	30.9776	134	30.9776	18.5964	30.9776	60.7012	30.9776	28.4774	7.44	0.0177
31.0179	16.6046	31.0179	112	31.0179	12.8671	31.0179	25.923	31.0179	32.8212	7.45	0.01712
31.0582	38.8954	31.0582	114	31.0582	19.1377	31.0582	17.1447	31.0582	33.165	7.46	0.01656
31.0986	9.09999	31.0986	124	31.0986	28.4084	31.0986	24.3664	31.0986	43.5088	7.47	0.01603
31.1389	44.3045	31.1389	119	31.1389	31.6791	31.1389	31.5882	31.1389	41.8525	7.48	0.01552
31.1792	29.5091	31.1792	124	31.1792	15.9498	31.1792	27.8099	31.1792	41.1963	7.49	0.01504
31.2196	20.7136	31.2196	118	31.2196	16.2204	31.2196	33.0316	31.2196	44.5401	7.5	0.01457
31.2599	30.9182	31.2599	137	31.2599	23.4911	31.2599	22.2534	31.2599	30.8839	7.51	0.01413
31.3003	30.1227	31.3003	132	31.3003	21.7618	31.3003	44.4751	31.3003	31.2277	7.52	0.01371
31.3406	40.3273	31.3406	143	31.3406	6.03249	31.3406	52.6969	31.3406	30.5715	7.53	0.0133
31.3809	24.5318	31.3809	137	31.3809	25.3032	31.3809	26.9186	31.3809	43.9153	7.54	0.01292
31.4213	22.7364	31.4213	143	31.4213	20.5739	31.4213	0.14035	31.4213	29.2591	7.55	0.01255
31.4616	17.9409	31.4616	161	31.4616	12.8445	31.4616	44.3621	31.4616	50.6029	7.56	0.01219
31.502	28.1455	31.502	161	31.502	14.1152	31.502	8.58383	31.502	44.9467	7.57	0.01185
31.5423	36.35	31.5423	136	31.5423	23.3859	31.5423	5.80557	31.5423	32.2905	7.58	0.01152
31.5826	16.5546	31.5826	148	31.5826	19.6566	31.5826	21.0273	31.5826	37.6343	7.59	0.0112
31.623	27.7591	31.623	145	31.623	26.9273	31.623	37.249	31.623	28.9781	7.6	0.0109
31.6633	43.9637	31.6633	172	31.6633	14.1979	31.6633	35.4708	31.6633	45.3219	7.61	0.01061
31.7036	25.1682	31.7036	149	31.7036	21.4686	31.7036	9.69253	31.7036	26.6656	7.62	0.01033
31.744	13.3728	31.744	107	31.744	17.7393	31.744	19.9143	31.744	28.0095	7.63	0.01006
31.7843	25.5773	31.7843	132	31.7843	20.01	31.7843	30.136	31.7843	24.3532	7.64	0.0098
31.8246	12.7819	31.8246	131	31.8246	32.2807	31.8246	20.3577	31.8246	59.697	7.65	0.00955
31.865	42.9864	31.865	126	31.865	20.5513	31.865	28.5795	31.865	36.0408	7.66	0.00931
31.9053	28.191	31.9053	123	31.9053	12.822	31.9053	19.8012	31.9053	32.3846	7.67	0.00908
31.9457	19.3955	31.9457	138	31.9457	38.0927	31.9457	13.023	31.9457	26.7284	7.68	0.00886
31.986	17.6001	31.986	104	31.986	28.3634	31.986	34.2447	31.986	41.0722	7.69	0.00864
32.0263	9.8046	32.0263	113	32.0263	27.6341	32.0263	29.4664	32.0263	25.416	7.7	0.00844
32.0667	34.0091	32.0667	121	32.0667	19.9047	32.0667	29.6882	32.0667	51.7598	7.71	0.00824
32.107	21.2137	32.107	86	32.107	19.1754	32.107	10.9099	32.107	20.1036	7.72	0.00804
32.1474	22.4183	32.1474	115	32.1474	19.4461	32.1474	24.1317	32.1474	15.4474	7.73	0.00786
32.1877	10.6228	32.1877	125	32.1877	10.7168	32.1877	32.3534	32.1877	12.7912	7.74	0.00767
32.228	22.8273	32.228	123	32.228	21.9875	32.228	16.5752	32.228	16.135	7.75	0.0075
32.2684	15.0319	32.2684	120	32.2684	23.2581	32.2684	36.7969	32.2684	19.4788	7.76	0.00733
32.3087	10.2364	32.3087	105	32.3087	23.5288	32.3087	16.0186	32.3087	26.8225	7.77	0.00717
32.349	-4.55901	32.349	107	32.349	8.7995	32.349	22.2404	32.349	15.1663	7.78	0.00701
32.3894	16.6455	32.3894	108	32.3894	24.0702	32.3894	26.4621	32.3894	24.414	7.79	0.00686
32.4297	8.85009	32.4297	112	32.4297	27.3409	32.4297	18.6838	32.4297	29.6155	7.8	0.00671
32.4701	28.0546	32.4701	93	32.4701	21.6116	32.4701	28.9056	32.4701	15.817	7.81	0.00656
32.5104	10.2592	32.5104	120	32.5104	17.8822	32.5104	19.1273	32.5104	22.0186	7.82	0.00643
32.5507	46.4637	32.5507	119	32.5507	10.1529	32.5507	9.34906	32.5507	21.2201	7.83	0.00629
32.5911	26.6683	32.5911	123	32.5911	11.4236	32.5911	22.5708	32.5911	10.4216	7.84	0.00616
32.6314	20.8728	32.6314	93	32.6314	18.6943	32.6314	41.7925	32.6314	33.6232	7.85	0.00603
32.6718	16.0774	32.6718	110	32.6718	8.96495	32.6718	13.0143	32.6718	15.8247	7.86	0.00591
32.7121	18.2819	32.7121	116	32.7121	17.2356	32.7121	30.236	32.7121	10.0262	7.87	0.00579
32.7524	8.48647	32.7524	113	32.7524	15.5063	32.7524	17.4578	32.7524	28.2278	7.88	0.00568
32.7928	11.691	32.7928	136	32.7928	15.777	32.7928	50.6795	32.7928	-2.57071	7.89	0.00556
32.8331	30.8956	32.8331	96	32.8331	21.0477	32.8331	27.9012	32.8331	28.6308	7.9	0.00546
32.8734	8.10012	32.8734	117	32.8734	22.3183	32.8734	12.123	32.8734	29.8324	7.91	0.00535
32.9138	13.3047	32.9138	116	32.9138	9.58904	32.9138	9.34472	32.9138	29.0339	7.92	0.00525
32.9541	30.5092	32.9541	97	32.9541	-1.14029	32.9541	26.5665	32.9541	23.2354	7.93	0.00515
32.9945	13.7138	32.9945	112	32.9945	17.1304	32.9945	19.7882	32.9945	27.4369	7.94	0.00505
33.0348	11.9183	33.0348	95	33.0348	13.4011	33.0348	15.0099	33.0348	16.6385	7.95	0.00496
33.0751	1.12286	33.0751	102	33.0751	-15.3282	33.0751	14.2317	33.0751	21.84	7.96	0.00486
33.1155	26.3274	33.1155	104	33.1155	19.9424	33.1155	16.4534	33.1155	16.0416	7.97	0.00477
33.1558	27.532	33.1558	114	33.1558	29.2131	33.1558	4.67516	33.1558	20.2431	7.98	0.00469
33.1961	13.7365	33.1961	106	33.1961	14.4838	33.1961	16.8969	33.1961	13.4446	7.99	0.0046
33.2365	17.9411	33.2365	97	33.2365	22.7545	33.2365	9.11864	33.2365	15.6462	8	0.00452
33.2768	16.1456	33.2768	105	33.2768	11.0252	33.2768	22.3404	33.2768	4.84768	8.01	0.00444
33.3171	18.3501	33.3171	113	33.3171	20.2958	33.3171	12.5621	33.3171	29.0492	8.02	0.00436
33.3575	21.5547	33.3575	101	33.3575	19.5665	33.3575	5.78386	33.3575	24.2508	8.03	0.00429
33.3978	21.7593	33.3978	105	33.3978	24.8372	33.3978	22.0056	33.3978	-7.54772	8.04	0.00421
33.4382	3.96379	33.4382	100	33.4382	21.1079	33.4382	23.2273	33.4382	19.6538	8.05	0.00414
33.4785	8.16834	33.4785	108	33.4785	18.3786	33.4785	18.4491	33.4785	8.85534	8.06	0.00407
33.5188	2.37289	33.5188	116	33.5188	14.6492	33.5188	31.6708	33.5188	27.0569	8.07	0.004
33.5592	25.5774	33.5592	111	33.5592	26.9199	33.5592	21.8926	33.5592	24.2584	8.08	0.00394
33.5995	23.782	33.5995	114	33.5995	25.1906	33.5995	31.1143	33.5995	22.4599	8.09	0.00387
33.6399	7.98654	33.6399	103	33.6399	20.4613	33.6399	21.336	33.6399	5.66147	8.1	0.00381
33.6802	30.1911	33.6802	108	33.6802	21.732	33.6802	30.5578	33.6802	27.863	8.11	0.00375
33.7205	20.3956	33.7205	96	33.7205	33.0026	33.7205	36.7795	33.7205	16.0645	8.12	0.00369
33.7609	19.6002	33.7609	101	33.7609	4.27333	33.7609	24.0013	33.7609	11.2661	8.13	0.00363
33.8012	41.8047	33.8012	90	33.8012	17.544	33.8012	7.223	33.8012	39.4676	8.14	0.00357
33.8415	20.0093	33.8415	88	33.8415	11.8147	33.8415	12.4447	33.8415	36.6691	8.15	0.00352
33.8819	20.2138	33.8819	104	33.8819	6.08536	33.8819	27.6665	33.8819	24.8707	8.16	0.00346
33.9222	18.4184	33.9222	90	33.9222	26.356	33.9222	5.88821	33.9222	34.0722	8.17	0.00341
33.9626	30.6229	33.9626	100	33.9626	14.6267	33.9626	13.1099	33.9626	32.2737	8.18	0.00336
34.0029	21.8275	34.0029	104	34.0029	-0.10259	34.0029	50.3317	34.0029	25.4753	8.19	0.00331
34.0432	18.032	34.0432	113	34.0432	10.1681	34.0432	12.5534	34.0432	35.6768	8.2	0.00326
34.0836	9.23657	34.0836	104	34.0836	12.4388	34.0836	27.7752	34.0836	8.87833	8.21	0.00321
34.1239	23.4411	34.1239	109	34.1239	30.7095	34.1239	25.9969	34.1239	14.0799	8.22	0.00316
34.1643	0.64567	34.1643	85	34.1643	15.9801	34.1643	13.2187	34.1643	53.2814	8.23	0.00312
34.2046	17.8502	34.2046	93	34.2046	24.2508	34.2046	23.4404	34.2046	24.4829	8.24	0.00307
34.2449	12.0548	34.2449	95	34.2449	14.5215	34.2449	4.66213	34.2449	36.6845	8.25	0.00303
34.2853	21.2593	34.2853	85	34.2853	5.79217	34.2853	38.8839	34.2853	27.886	8.26	0.00298
34.3256	13.4639	34.3256	97	34.3256	14.0628	34.3256	16.1056	34.3256	39.0875	8.27	0.00294
34.3659	1.66841	34.3659	97	34.3659	36.3335	34.3659	28.3273	34.3659	35.2891	8.28	0.0029
34.4063	8.87296	34.4063	97	34.4063	13.6042	34.4063	-1.45091	34.4063	42.4906	8.29	0.00286
34.4466	24.0775	34.4466	80	34.4466	11.8749	34.4466	26.7708	34.4466	40.6921	8.3	0.00282
34.487	27.2821	34.487	94	34.487	29.1456	34.487	40.9926	34.487	22.8937	8.31	0.00278
34.5273	16.4866	34.5273	85	34.5273	17.4163	34.5273	16.2143	34.5273	31.0952	8.32	0.00275
34.5676	5.69115	34.5676	98	34.5676	39.6869	34.5676	10.436	34.5676	18.2967	8.33	0.00271
34.608	27.8957	34.608	90	34.608	28.9576	34.608	35.6578	34.608	19.4983	8.34	0.00267
34.6483	16.1002	34.6483	104	34.6483	21.2283	34.6483	20.8795	34.6483	16.6998	8.35	0.00264
34.6886	13.3048	34.6886	106	34.6886	2.49898	34.6886	18.1013	34.6886	34.9013	8.36	0.0026
34.729	19.5094	34.729	82	34.729	19.7697	34.729	22.323	34.729	25.1029	8.37	0.00257
34.7693	6.71389	34.7693	105	34.7693	25.0403	34.7693	13.5448	34.7693	13.3044	8.38	0.00254
34.8096	21.9184	34.8096	85	34.8096	20.311	34.8096	10.7665	34.8096	27.5059	8.39	0.00251
34.85	8.12299	34.85	80	34.85	25.5596	34.85	19.9882	34.85	33.7075	8.4	0.00247
34.8903	10.3275	34.8903	94	34.8903	18.6778	34.8903	18.21	34.8903	32.909	8.41	0.00244
34.9307	39.5321	34.9307	98	34.9307	12.7962	34.9307	9.43171	34.9307	15.1105	8.42	0.00241
34.971	11.7366	34.971	81	34.971	12.9145	34.971	11.6534	34.971	28.3121	8.43	0.00238
35.0113	-13.0588	35.0113	98	35.0113	-0.96724	35.0113	1.87518	35.0113	16.5136	8.44	0.00236
35.0517	18.1457	35.0517	98	35.0517	27.1511	35.0517	1.09693	35.0517	6.71512	8.45	0.00233
35.092	37.3503	35.092	81	35.092	30.2694	35.092	13.3187	35.092	32.9167	8.46	0.0023
35.1324	26.5548	35.1324	74	35.1324	7.38767	35.1324	22.5404	35.1324	11.1182	8.47	0.00227
35.1727	22.7594	35.1727	85	35.1727	24.506	35.1727	30.7621	35.1727	24.3197	8.48	0.00225
35.213	6.96392	35.213	67	35.213	4.62428	35.213	21.9839	35.213	26.5212	8.49	0.00222
35.2534	5.16847	35.2534	68	35.2534	20.7426	35.2534	21.2056	35.2534	11.7228	8.5	0.00219
35.2937	25.373	35.2937	92	35.2937	30.8609	35.2937	18.4274	35.2937	18.9243	8.51	0.00217
35.334	23.5776	35.334	88	35.334	17.9792	35.334	17.6491	35.334	10.1258	8.52	0.00215
35.3744	3.78212	35.3744	89	35.3744	26.0975	35.3744	5.87085	35.3744	23.3274	8.53	0.00212
35.4147	15.9867	35.4147	86	35.4147	16.2158	35.4147	6.09259	35.4147	25.5289	8.54	0.0021
35.4551	11.1912	35.4551	81	35.4551	14.3341	35.4551	21.3143	35.4551	21.7305	8.55	0.00208
35.4954	0.39576	35.4954	74	35.4954	24.4524	35.4954	14.5361	35.4954	17.932	8.56	0.00205
35.5357	18.6003	35.5357	83	35.5357	12.5707	35.5357	4.7578	35.5357	23.1335	8.57	0.00203
35.5761	16.8049	35.5761	73	35.5761	13.689	35.5761	38.9795	35.5761	14.3351	8.58	0.00201
35.6164	19.0094	35.6164	93	35.6164	16.8073	35.6164	9.20128	35.6164	14.5366	8.59	0.00199
35.6568	15.214	35.6568	88	35.6568	18.9256	35.6568	6.42302	35.6568	7.73812	8.6	0.00197
35.6971	11.4185	35.6971	72	35.6971	25.0439	35.6971	24.6448	35.6971	9.93965	8.61	0.00195
35.7374	-3.37695	35.7374	86	35.7374	24.1622	35.7374	14.8665	35.7374	28.1412	8.62	0.00193
35.7778	36.8276	35.7778	78	35.7778	6.28053	35.7778	16.0882	35.7778	22.3427	8.63	0.00191
35.8181	16.0322	35.8181	73	35.8181	21.3988	35.8181	4.30998	35.8181	21.5443	8.64	0.00189
35.8584	-6.7633	35.8584	84	35.8584	24.5171	35.8584	20.5317	35.8584	11.7458	8.65	0.00187
35.8988	27.4412	35.8988	75	35.8988	16.6354	35.8988	-2.24654	35.8988	18.9473	8.66	0.00185
35.9391	16.6458	35.9391	84	35.9391	23.7537	35.9391	5.9752	35.9391	18.1488	8.67	0.00183
35.9794	6.85034	35.9794	102	35.9794	6.87205	35.9794	-0.80306	35.9794	7.35038	8.68	0.00182
36.0198	7.05489	36.0198	77	36.0198	7.99035	36.0198	19.4187	36.0198	24.5519	8.69	0.0018
36.0601	3.25944	36.0601	91	36.0601	19.1087	36.0601	30.6404	36.0601	8.75344	8.7	0.00178
36.1005	14.464	36.1005	110	36.1005	4.22696	36.1005	10.8622	36.1005	-0.04502	8.71	0.00176
36.1408	25.6685	36.1408	104	36.1408	11.3453	36.1408	49.0839	36.1408	24.1565	8.72	0.00175
36.1811	2.87308	36.1811	100	36.1811	4.46357	36.1811	13.3056	36.1811	30.358	8.73	0.00173
36.2215	19.0776	36.2215	83	36.2215	13.5819	36.2215	14.5274	36.2215	10.5596	8.74	0.00172
36.2618	7.28218	36.2618	106	36.2618	10.7002	36.2618	7.74912	36.2618	11.7611	8.75	0.0017
36.3021	10.4867	36.3021	86	36.3021	4.81848	36.3021	12.9709	36.3021	27.9626	8.76	0.00169
36.3425	15.6913	36.3425	97	36.3425	21.9368	36.3425	1.1926	36.3425	15.1642	8.77	0.00167
36.3828	3.89583	36.3828	113	36.3828	30.0551	36.3828	4.41434	36.3828	16.3657	8.78	0.00166
36.4232	-9.89962	36.4232	83	36.4232	10.1734	36.4232	16.6361	36.4232	30.5672	8.79	0.00164
36.4635	12.3049	36.4635	93	36.4635	12.2917	36.4635	8.85782	36.4635	24.7688	8.8	0.00163
36.5038	12.5095	36.5038	94	36.5038	0.41	36.5038	15.0796	36.5038	24.9703	8.81	0.00161
36.5442	18.714	36.5442	96	36.5442	4.5283	36.5442	6.3013	36.5442	36.1718	8.82	0.0016
36.5845	3.91857	36.5845	105	36.5845	3.6466	36.5845	20.523	36.5845	21.3734	8.83	0.00159
36.6249	14.1231	36.6249	70	36.6249	8.76491	36.6249	8.74477	36.6249	17.5749	8.84	0.00158
36.6652	15.3277	36.6652	80	36.6652	9.88321	36.6652	-0.03349	36.6652	14.7764	8.85	0.00156
36.7055	12.5322	36.7055	84	36.7055	1.00151	36.7055	4.18826	36.7055	29.978	8.86	0.00155
36.7459	8.73676	36.7459	75	36.7459	14.1198	36.7459	-4.59	36.7459	15.1795	8.87	0.00154
36.7862	4.94131	36.7862	72	36.7862	7.23812	36.7862	3.63174	36.7862	8.38103	8.88	0.00153
36.8265	5.14586	36.8265	85	36.8265	12.3564	36.8265	7.85347	36.8265	14.5826	8.89	0.00151
36.8669	9.35041	36.8669	74	36.8669	16.4747	36.8669	22.9941	36.8669	21.7841	8.9	0.0015
36.9072	10.555	36.9072	104	36.9072	20.593	36.9072	4.05521	36.9072	-3.01437	8.91	0.00149
36.9476	-0.24049	36.9476	78	36.9476	24.7113	36.9476	13.1163	36.9476	4.18716	8.92	0.00148
36.9879	-5.03595	36.9879	92	36.9879	12.8296	36.9879	7.17736	36.9879	11.3887	8.93	0.00147
37.0282	2.1686	37.0282	85	37.0282	14.9479	37.0282	11.2384	37.0282	6.59023	8.94	0.00146
37.0686	20.3731	37.0686	84	37.0686	18.0663	37.0686	14.2995	37.0686	22.7918	8.95	0.00145
37.1089	7.5777	37.1089	80	37.1089	18.1846	37.1089	26.3606	37.1089	20.9933	8.96	0.00144
37.1493	15.7822	37.1493	85	37.1493	39.3028	37.1493	21.4217	37.1493	22.1948	8.97	0.00143
37.1896	20.9868	37.1896	80	37.1896	1.42116	37.1896	2.48274	37.1896	27.3964	8.98	0.00142
37.2299	20.1913	37.2299	81	37.2299	24.5395	37.2299	15.5438	37.2299	19.5979	8.99	0.00141
37.2703	20.3959	37.2703	83	37.2703	14.6578	37.2703	6.60489	37.2703	18.7994	9	0.0014
37.3106	0.60044	37.3106	68	37.3106	-1.22393	37.3106	25.666	37.3106	6.00096	9.01	0.00139
37.3509	9.80499	37.3509	81	37.3509	12.8944	37.3509	10.727	37.3509	25.2025	9.02	0.00138
37.3913	9.00954	37.3913	71	37.3913	-6.98732	37.3913	25.7881	37.3913	19.404	9.03	0.00137
37.4316	18.2141	37.4316	85	37.4316	36.131	37.4316	12.8492	37.4316	23.6056	9.04	0.00137
37.4719	14.3726	37.4719	67	37.4719	9.24928	37.4719	8.91027	37.4719	27.8071	9.05	0.00136
37.5123	-6.55639	37.5123	82	37.5123	15.3676	37.5123	3.97134	37.5123	17.0086	9.06	0.00135
37.5526	21.5146	37.5526	83	37.5526	21.4859	37.5526	33.0324	37.5526	5.21015	9.07	0.00134
37.593	4.58567	37.593	81	37.593	6.60419	37.593	16.0935	37.593	17.4117	9.08	0.00133
37.6333	18.6567	37.6333	84	37.6333	15.7225	37.6333	24.1546	37.6333	17.6132	9.09	0.00133
37.6736	19.7277	37.6736	95	37.6736	21.8408	37.6736	16.2157	37.6736	-4.18524	9.1	0.00132
37.714	13.7988	37.714	98	37.714	22.9591	37.714	1.27673	37.714	22.0163	9.11	0.00131
37.7543	24.8698	37.7543	92	37.7543	15.0774	37.7543	17.3378	37.7543	15.2178	9.12	0.0013
37.7946	13.9408	37.7946	80	37.7946	2.19571	37.7946	23.3989	37.7946	23.4194	9.13	0.0013
37.835	27.0119	37.835	69	37.835	5.31402	37.835	5.45995	37.835	7.62088	9.14	0.00129
37.8753	1.0829	37.8753	80	37.8753	19.4323	37.8753	24.521	37.8753	20.8224	9.15	0.00128
37.9157	10.1539	37.9157	76	37.9157	18.5506	37.9157	16.5821	37.9157	16.0239	9.16	0.00128
37.956	3.22496	37.956	87	37.956	12.6689	37.956	11.6432	37.956	9.22548	9.17	0.00127
37.9963	20.296	37.9963	73	37.9963	19.7872	37.9963	-5.29574	37.9963	37.427	9.18	0.00126
38.0367	33.367	38.0367	72	38.0367	9.90553	38.0367	24.7653	38.0367	9.62855	9.19	0.00126
38.077	15.4381	38.077	81	38.077	15.0238	38.077	-1.17359	38.077	26.8301	9.2	0.00125
38.1174	10.5091	38.1174	78	38.1174	16.1421	38.1174	8.88748	38.1174	29.0316	9.21	0.00125
38.1577	4.58012	38.1577	82	38.1577	21.2604	38.1577	33.9486	38.1577	33.2332	9.22	0.00124
38.198	9.65115	38.198	66	38.198	11.3788	38.198	18.0096	38.198	30.4347	9.23	0.00124
38.2384	18.7222	38.2384	67	38.2384	16.4971	38.2384	22.0707	38.2384	27.6362	9.24	0.00123
38.2787	17.7932	38.2787	80	38.2787	7.61536	38.2787	33.1318	38.2787	15.8377	9.25	0.00122
38.319	1.86425	38.319	69	38.319	13.7337	38.319	41.1929	38.319	16.0393	9.26	0.00122
38.3594	15.9353	38.3594	73	38.3594	16.852	38.3594	34.2539	38.3594	23.2408	9.27	0.00121
38.3997	17.0063	38.3997	81	38.3997	26.9703	38.3997	18.315	38.3997	32.4423	9.28	0.00121
38.4401	6.07735	38.4401	74	38.4401	24.0886	38.4401	20.3761	38.4401	23.6439	9.29	0.0012
38.4804	10.1484	38.4804	81	38.4804	8.20687	38.4804	13.4372	38.4804	26.8454	9.3	0.0012
38.5207	16.2194	38.5207	74	38.5207	16.3252	38.5207	29.4982	38.5207	22.0469	9.31	0.0012
38.5611	15.2904	38.5611	81	38.5611	18.4435	38.5611	14.5593	38.5611	19.2485	9.32	0.00119
38.6014	13.3615	38.6014	75	38.6014	3.56179	38.6014	12.6204	38.6014	14.45	9.33	0.00119
38.6417	10.4325	38.6417	81	38.6417	18.6801	38.6417	15.6815	38.6417	17.6515	9.34	0.00118
38.6821	16.5035	38.6821	85	38.6821	21.7984	38.6821	23.7426	38.6821	32.8531	9.35	0.00118
38.7224	14.5746	38.7224	79	38.7224	28.9167	38.7224	14.8036	38.7224	31.0546	9.36	0.00118
38.7628	2.6456	38.7628	74	38.7628	7.035	38.7628	18.8647	38.7628	24.2561	9.37	0.00117
38.8031	35.7166	38.8031	78	38.8031	15.1533	38.8031	30.9258	38.8031	27.4577	9.38	0.00117
38.8434	5.78767	38.8434	78	38.8434	18.2716	38.8434	16.9869	38.8434	30.6592	9.39	0.00117
38.8838	21.8587	38.8838	79	38.8838	37.3899	38.8838	9.04793	38.8838	35.8607	9.4	0.00116
38.9241	26.9297	38.9241	72	38.9241	6.50821	38.9241	6.109	38.9241	12.0623	9.41	0.00116
38.9644	12.0008	38.9644	77	38.9644	21.6265	38.9644	25.1701	38.9644	3.2638	9.42	0.00116
39.0048	17.0718	39.0048	85	39.0048	18.7448	39.0048	27.2311	39.0048	8.46534	9.43	0.00115
39.0451	15.1428	39.0451	90	39.0451	11.8631	39.0451	36.2922	39.0451	20.6669	9.44	0.00115
39.0855	12.2139	39.0855	68	39.0855	7.98143	39.0855	25.3533	39.0855	32.8684	9.45	0.00115
39.1258	5.28489	39.1258	80	39.1258	11.0997	39.1258	2.41438	39.1258	24.0699	9.46	0.00114
39.1661	23.3559	39.1661	80	39.1661	4.21804	39.1661	35.4755	39.1661	26.2715	9.47	0.00114
39.2065	14.427	39.2065	80	39.2065	16.3363	39.2065	4.53653	39.2065	12.473	9.48	0.00114
39.2468	25.498	39.2468	83	39.2468	12.4546	39.2468	12.5976	39.2468	42.6745	9.49	0.00114
39.2871	36.569	39.2871	84	39.2871	13.573	39.2871	7.65869	39.2871	25.8761	9.5	0.00114
39.3275	8.64005	39.3275	70	39.3275	26.6913	39.3275	7.71976	39.3275	18.0776	9.51	0.00113
39.3678	10.7111	39.3678	82	39.3678	17.8096	39.3678	11.7808	39.3678	18.2791	9.52	0.00113
39.4082	4.78212	39.4082	80	39.4082	18.9279	39.4082	44.8419	39.4082	36.4807	9.53	0.00113
39.4485	-0.14685	39.4485	91	39.4485	8.04616	39.4485	17.903	39.4485	35.6822	9.54	0.00113
39.4888	23.9242	39.4888	96	39.4888	9.16447	39.4888	24.9641	39.4888	0.82713	9.55	0.00113
39.5292	25.9952	39.5292	71	39.5292	10.2828	39.5292	27.0251	39.5292	19.8896	9.56	0.00113
39.5695	16.0662	39.5695	80	39.5695	4.40107	39.5695	20.0862	39.5695	19.9521	9.57	0.00112
39.6099	26.1373	39.6099	91	39.6099	13.514	39.6099	14.1473	39.6099	18.0145	9.58	0.00112
39.6502	8.20831	39.6502	77	39.6502	9.59297	39.6502	17.2084	39.6502	16.077	9.59	0.00112
39.6905	2.27934	39.6905	78	39.6905	8.67195	39.6905	27.2694	39.6905	17.1395	9.6	0.00112
39.7309	25.3504	39.7309	72	39.7309	7.75094	39.7309	11.3305	39.7309	7.20192	9.61	0.00112
39.7712	9.42141	39.7712	79	39.7712	15.8299	39.7712	12.3916	39.7712	41.2644	9.62	0.00112
39.8115	22.4924	39.8115	92	39.8115	3.90891	39.8115	11.4527	39.8115	50.3269	9.63	0.00112
39.8519	13.5635	39.8519	61	39.8519	35.9879	39.8519	19.5138	39.8519	11.3893	9.64	0.00112
39.8922	17.6345	39.8922	68	39.8922	19.0669	39.8922	24.5748	39.8922	17.4518	9.65	0.00112
39.9326	20.7055	39.9326	67	39.9326	18.1459	39.9326	29.6359	39.9326	29.5142	9.66	0.00112
39.9729	17.7766	39.9729	73	39.9729	16.2248	39.9729	15.697	39.9729	17.5767	9.67	0.00112
40.0132	25.8476	40.0132	79	40.0132	17.3038	40.0132	25.7581	40.0132	34.6392	9.68	0.00112
40.0536	9.91863	40.0536	80	40.0536	12.3828	40.0536	32.8191	40.0536	6.70164	9.69	0.00112
40.0939	24.9897	40.0939	70	40.0939	21.4618	40.0939	23.8802	40.0939	19.7641	9.7	0.00112
40.1342	24.0607	40.1342	67	40.1342	18.5408	40.1342	32.9413	40.1342	19.8266	9.71	0.00112
40.1746	13.1317	40.1746	92	40.1746	2.61978	40.1746	15.0024	40.1746	8.88903	9.72	0.00112
40.2149	11.2028	40.2149	74	40.2149	20.6988	40.2149	22.0634	40.2149	10.9515	9.73	0.00112
40.2553	13.2738	40.2553	77	40.2553	5.77775	40.2553	16.1245	40.2553	32.014	9.74	0.00112
40.2956	9.34482	40.2956	75	40.2956	18.8567	40.2956	30.1856	40.2956	38.0764	9.75	0.00112
40.3359	14.4159	40.3359	64	40.3359	25.9357	40.3359	35.2467	40.3359	22.1389	9.76	0.00112
40.3763	14.4869	40.3763	69	40.3763	16.0147	40.3763	9.30774	40.3763	13.2014	9.77	0.00112
40.4166	37.5579	40.4166	61	40.4166	24.0937	40.4166	14.3688	40.4166	35.2638	9.78	0.00112
40.4569	16.6289	40.4569	60	40.4569	29.1727	40.4569	13.4299	40.4569	18.3263	9.79	0.00113
40.4973	20.7	40.4973	72	40.4973	18.2517	40.4973	13.491	40.4973	30.3888	9.8	0.00113
40.5376	23.771	40.5376	83	40.5376	17.3307	40.5376	11.552	40.5376	34.4512	9.81	0.00113
40.578	6.84204	40.578	95	40.578	13.4096	40.578	18.6131	40.578	18.5137	9.82	0.00113
40.6183	11.9131	40.6183	95	40.6183	12.4886	40.6183	29.6742	40.6183	37.5761	9.83	0.00113
40.6586	20.9841	40.6586	104	40.6586	32.5676	40.6586	19.7353	40.6586	38.6386	9.84	0.00113
40.699	21.0551	40.699	84	40.699	20.6466	40.699	20.7963	40.699	33.7011	9.85	0.00114
40.7393	24.1262	40.7393	94	40.7393	24.7256	40.7393	25.8574	40.7393	21.7635	9.86	0.00114
40.7796	21.1972	40.7796	70	40.7796	10.8046	40.7796	31.9185	40.7796	32.826	9.87	0.00114
40.82	16.2682	40.82	78	40.82	11.8836	40.82	26.9796	40.82	40.8885	9.88	0.00114
40.8603	12.3393	40.8603	80	40.8603	18.9625	40.8603	19.0406	40.8603	18.9509	9.89	0.00115
40.9007	10.4103	40.9007	67	40.9007	10.0415	40.9007	10.1017	40.9007	40.0134	9.9	0.00115
40.941	-0.51867	40.941	78	40.941	28.1205	40.941	16.1628	40.941	30.0759	9.91	0.00115
40.9813	15.5524	40.9813	90	40.9813	13.1995	40.9813	16.2239	40.9813	36.1383	9.92	0.00115
41.0217	15.6234	41.0217	73	41.0217	19.2785	41.0217	10.285	41.0217	33.2008	9.93	0.00116
41.062	13.6944	41.062	92	41.062	22.3575	41.062	20.346	41.062	30.2633	9.94	0.00116
41.1024	27.7655	41.1024	92	41.1024	16.4365	41.1024	34.4775	41.1024	33.3257	9.95	0.00116
41.1427	20.8365	41.1427	72	41.1427	5.51544	41.1427	29.661	41.1427	31.3882	9.96	0.00117
41.183	20.9075	41.183	79	41.183	10.5944	41.183	-11.1556	41.183	26.4506	9.97	0.00117
41.2234	21.9786	41.2234	72	41.2234	3.67341	41.2234	17.0279	41.2234	13.5131	9.98	0.00117
41.2637	20.0496	41.2637	70	41.2637	19.7524	41.2637	44.2114	41.2637	21.5756	9.99	0.00118
41.304	14.1206	41.304	78	41.304	24.8314	41.304	19.3948	41.304	39.638	10	0.00118
41.3444	32.1917	41.3444	90	41.3444	18.9104	41.3444	27.5783	41.3444	43.7005	10.01	0.00119
41.3847	11.2627	41.3847	82	41.3847	17.9894	41.3847	10.7617	41.3847	13.763	10.02	0.00119
41.425	7.33372	41.425	78	41.425	14.0683	41.425	43.9452	41.425	20.8254	10.03	0.0012
41.4654	30.4047	41.4654	92	41.4654	13.1473	41.4654	24.1286	41.4654	38.8879	10.04	0.0012
41.5057	14.4758	41.5057	71	41.5057	13.2263	41.5057	19.3121	41.5057	19.9504	10.05	0.00121
41.5461	14.5468	41.5461	71	41.5461	19.3053	41.5461	15.4955	41.5461	24.0128	10.06	0.00121
41.5864	21.6179	41.5864	75	41.5864	25.3843	41.5864	38.679	41.5864	20.0753	10.07	0.00122
41.6267	15.6889	41.6267	71	41.6267	20.4633	41.6267	9.86243	41.6267	30.1378	10.08	0.00122
41.6671	16.7599	41.6671	79	41.6671	12.5423	41.6671	11.0459	41.6671	31.2002	10.09	0.00123
41.7074	-0.16906	41.7074	69	41.7074	35.6213	41.7074	8.22934	41.7074	5.26269	10.1	0.00123
41.7478	18.902	41.7478	67	41.7478	7.70023	41.7478	12.4128	41.7478	24.3252	10.11	0.00124
41.7881	13.973	41.7881	71	41.7881	25.7792	41.7881	9.59625	41.7881	29.3876	10.12	0.00124
41.8284	16.044	41.8284	69	41.8284	11.8582	41.8284	13.7797	41.8284	20.4501	10.13	0.00125
41.8688	22.1151	41.8688	65	41.8688	12.9372	41.8688	33.9631	41.8688	28.5126	10.14	0.00126
41.9091	26.1861	41.9091	77	41.9091	19.0162	41.9091	17.1466	41.9091	30.575	10.15	0.00126
41.9494	14.2571	41.9494	79	41.9494	10.0952	41.9494	0.33006	41.9494	32.6375	10.16	0.00127
41.9898	6.32817	41.9898	69	41.9898	19.1742	41.9898	25.5135	41.9898	23.7	10.17	0.00128
42.0301	14.3992	42.0301	69	42.0301	19.2531	42.0301	19.697	42.0301	22.7624	10.18	0.00128
42.0705	20.4702	42.0705	71	42.0705	12.3321	42.0705	43.8804	42.0705	17.8249	10.19	0.00129
42.1108	17.5413	42.1108	71	42.1108	1.4111	42.1108	40.0639	42.1108	18.8873	10.2	0.0013
42.1511	24.6123	42.1511	74	42.1511	2.49009	42.1511	18.2473	42.1511	36.9498	10.21	0.00131
42.1915	18.6833	42.1915	52	42.1915	20.5691	42.1915	5.43078	42.1915	35.0123	10.22	0.00132
42.2318	14.7544	42.2318	60	42.2318	22.6481	42.2318	11.6142	42.2318	17.0747	10.23	0.00132
42.2722	6.82539	42.2722	55	42.2722	11.7271	42.2722	16.7977	42.2722	32.1372	10.24	0.00133
42.3125	11.8964	42.3125	73	42.3125	32.806	42.3125	13.9811	42.3125	33.1997	10.25	0.00134
42.3528	17.9674	42.3528	79	42.3528	17.885	42.3528	7.1646	42.3528	30.2621	10.26	0.00135
42.3932	9.03849	42.3932	72	42.3932	16.964	42.3932	29.3481	42.3932	28.3246	10.27	0.00136
42.4335	24.1095	42.4335	78	42.4335	4.04299	42.4335	42.5315	42.4335	13.3871	10.28	0.00137
42.4738	15.1806	42.4738	82	42.4738	14.122	42.4738	25.715	42.4738	16.4495	10.29	0.00138
42.5142	12.2516	42.5142	65	42.5142	10.201	42.5142	15.8984	42.5142	32.512	10.3	0.00139
42.5545	19.3226	42.5545	83	42.5545	21.2799	42.5545	32.0819	42.5545	32.5744	10.31	0.0014
42.5949	22.3937	42.5949	79	42.5949	15.3589	42.5949	42.2653	42.5949	52.6369	10.32	0.00141
42.6352	19.4647	42.6352	73	42.6352	25.4379	42.6352	20.4488	42.6352	36.6994	10.33	0.00142
42.6755	13.5357	42.6755	80	42.6755	8.51691	42.6755	23.6322	42.6755	27.7618	10.34	0.00143
42.7159	15.6067	42.7159	70	42.7159	19.5959	42.7159	24.8157	42.7159	40.8243	10.35	0.00144
42.7562	8.70267	42.7562	64	42.7562	14.6749	42.7562	17.9991	42.7562	28.8868	10.36	0.00145
42.7965	4.87027	42.7965	83	42.7965	15.7539	42.7965	26.1826	42.7965	20.9492	10.37	0.00147
42.8369	5.03787	42.8369	80	42.8369	12.8329	42.8369	34.366	42.8369	18.0117	10.38	0.00148
42.8772	10.2055	42.8772	77	42.8772	13.9118	42.8772	18.5495	42.8772	21.0742	10.39	0.00149
42.9175	11.3731	42.9175	75	42.9175	14.9908	42.9175	28.7329	42.9175	38.1366	10.4	0.0015
42.9579	13.5407	42.9579	85	42.9579	20.0698	42.9579	26.9164	42.9579	32.1991	10.41	0.00152
42.9982	12.7083	42.9982	64	42.9982	26.1488	42.9982	24.0999	42.9982	23.2616	10.42	0.00153
43.0386	2.87586	43.0386	65	43.0386	2.22778	43.0386	18.2833	43.0386	35.324	10.43	0.00154
43.0789	12.0435	43.0789	91	43.0789	22.3068	43.0789	12.4668	43.0789	34.3865	10.44	0.00156
43.1192	3.21106	43.1192	71	43.1192	2.38575	43.1192	14.6502	43.1192	16.449	10.45	0.00157
43.1596	3.37866	43.1596	63	43.1596	15.4647	43.1596	24.8337	43.1596	26.5114	10.46	0.00159
43.1999	11.5463	43.1999	80	43.1999	21.5437	43.1999	42.0171	43.1999	26.5739	10.47	0.0016
43.2403	17.7139	43.2403	92	43.2403	16.6227	43.2403	24.2006	43.2403	31.6364	10.48	0.00162
43.2806	11.8814	43.2806	81	43.2806	22.7017	43.2806	28.384	43.2806	13.6988	10.49	0.00163
43.3209	7.04905	43.3209	73	43.3209	10.7807	43.3209	17.5675	43.3209	32.7613	10.5	0.00165
43.3613	16.2167	43.3613	59	43.3613	21.8597	43.3613	29.7509	43.3613	14.8238	10.51	0.00167
43.4016	20.3843	43.4016	62	43.4016	16.9386	43.4016	23.9344	43.4016	11.8862	10.52	0.00169
43.4419	24.5518	43.4419	73	43.4419	11.0176	43.4419	28.1179	43.4419	19.9487	10.53	0.0017
43.4823	15.7194	43.4823	71	43.4823	22.0966	43.4823	17.3013	43.4823	18.0111	10.54	0.00172
43.5226	17.887	43.5226	61	43.5226	12.1756	43.5226	22.4848	43.5226	16.1148	10.55	0.00174
43.563	22.0546	43.563	74	43.563	18.2546	43.563	22.6682	43.563	28.2271	10.56	0.00176
43.6033	8.22224	43.6033	70	43.6033	10.3336	43.6033	4.85167	43.6033	28.3393	10.57	0.00178
43.6436	19.3898	43.6436	87	43.6436	12.4126	43.6436	6.03512	43.6436	25.4516	10.58	0.0018
43.684	14.5574	43.684	57	43.684	18.4916	43.684	13.2186	43.684	3.56382	10.59	0.00182
43.7243	15.725	43.7243	76	43.7243	19.5705	43.7243	22.402	43.7243	20.6761	10.6	0.00184
43.7647	6.89263	43.7647	54	43.7647	25.6495	43.7647	40.5855	43.7647	13.7883	10.61	0.00187
43.805	31.0602	43.805	59	43.805	8.72851	43.805	25.7689	43.805	16.9006	10.62	0.00189
43.8453	13.2278	43.8453	58	43.8453	15.8075	43.8453	17.9524	43.8453	23.0128	10.63	0.00191
43.8857	18.3954	43.8857	60	43.8857	21.8865	43.8857	20.1358	43.8857	28.125	10.64	0.00194
43.926	21.563	43.926	65	43.926	1.96547	43.926	22.3193	43.926	23.2373	10.65	0.00196
43.9663	0.73063	43.9663	61	43.9663	28.0445	43.9663	22.5027	43.9663	21.3495	10.66	0.00199
44.0067	11.8982	44.0067	55	44.0067	4.12344	44.0067	27.6862	44.0067	23.4618	10.67	0.00201
44.047	-0.93418	44.047	61	44.047	24.2024	44.047	14.8697	44.047	12.574	10.68	0.00204
44.0874	7.23342	44.0874	65	44.0874	8.28141	44.0874	20.0531	44.0874	11.6863	10.69	0.00207
44.1277	16.401	44.1277	64	44.1277	22.3604	44.1277	32.2366	44.1277	23.7985	10.7	0.00209
44.168	5.56862	44.168	47	44.168	17.4394	44.168	21.42	44.168	5.91076	10.71	0.00212
44.2084	11.7362	44.2084	61	44.2084	11.5184	44.2084	15.6035	44.2084	29.023	10.72	0.00215
44.2487	7.90382	44.2487	64	44.2487	24.5973	44.2487	6.78692	44.2487	12.1352	10.73	0.00218
44.289	8.07142	44.289	60	44.289	11.6763	44.289	14.9704	44.289	18.2475	10.74	0.00222
44.3294	1.23902	44.3294	50	44.3294	8.75533	44.3294	12.1538	44.3294	19.3597	10.75	0.00225
44.3697	6.40661	44.3697	63	44.3697	19.8343	44.3697	19.3373	44.3697	16.472	10.76	0.00228
44.41	16.5742	44.41	65	44.41	22.9133	44.41	22.5207	44.41	15.5842	10.77	0.00232
44.4504	8.74181	44.4504	66	44.4504	18.9923	44.4504	20.7042	44.4504	11.6965	10.78	0.00235
44.4907	11.9094	44.4907	54	44.4907	22.0713	44.4907	21.8877	44.4907	23.8087	10.79	0.00239
44.5311	3.07701	44.5311	54	44.5311	10.1503	44.5311	5.0711	44.5311	13.921	10.8	0.00243
44.5714	8.2446	44.5714	56	44.5714	23.2292	44.5714	23.2545	44.5714	7.03321	10.81	0.00247
44.6117	11.4122	44.6117	63	44.6117	9.30823	44.6117	13.438	44.6117	8.14546	10.82	0.00251
44.6521	11.5798	44.6521	50	44.6521	16.3819	44.6521	1.62146	44.6521	19.2577	10.83	0.00255
44.6924	4.7474	44.6924	66	44.6924	9.4549	44.6924	19.8049	44.6924	31.3699	10.84	0.00259
44.7328	12.915	44.7328	51	44.7328	1.52789	44.7328	36.9884	44.7328	15.4822	10.85	0.00264
44.7731	7.0826	44.7731	48	44.7731	15.6009	44.7731	21.1718	44.7731	13.5944	10.86	0.00268
44.8134	19.2502	44.8134	62	44.8134	-7.32611	44.8134	27.3553	44.8134	13.7067	10.87	0.00273
44.8538	20.4178	44.8538	54	44.8538	9.74688	44.8538	8.53873	44.8538	20.8189	10.88	0.00278
44.8941	12.5854	44.8941	61	44.8941	25.8199	44.8941	26.7222	44.8941	11.9312	10.89	0.00283
44.9344	21.753	44.9344	68	44.9344	15.8929	44.9344	14.9056	44.9344	8.04342	10.9	0.00288
44.9748	13.9206	44.9748	60	44.9748	15.9659	44.9748	7.08909	44.9748	28.1557	10.91	0.00293
45.0151	-6.91181	45.0151	65	45.0151	23.0389	45.0151	16.2725	45.0151	7.26791	10.92	0.00299
45.0555	4.25579	45.0555	42	45.0555	11.1119	45.0555	21.456	45.0555	4.38015	10.93	0.00305
45.0958	5.42339	45.0958	71	45.0958	15.1849	45.0958	33.6394	45.0958	16.4924	10.94	0.00311
45.1361	12.591	45.1361	43	45.1361	16.2579	45.1361	20.8229	45.1361	18.6046	10.95	0.00317
45.1765	11.7586	45.1765	67	45.1765	9.33086	45.1765	26.0064	45.1765	2.71689	10.96	0.00323
45.2168	18.9262	45.2168	60	45.2168	19.4038	45.2168	8.18981	45.2168	18.8291	10.97	0.0033
45.2572	12.0938	45.2572	43	45.2572	12.4769	45.2572	18.3733	45.2572	15.9414	10.98	0.00337
45.2975	1.26138	45.2975	60	45.2975	15.5498	45.2975	22.5567	45.2975	31.0536	10.99	0.00344
45.3378	13.429	45.3378	56	45.3378	7.62284	45.3378	17.7402	45.3378	12.1659	11	0.00351
45.3782	4.59658	45.3782	65	45.3782	5.69584	45.3782	17.9236	45.3782	14.2781	11.01	0.00359
45.4185	8.76418	45.4185	57	45.4185	7.76884	45.4185	16.1071	45.4185	2.39036	11.02	0.00367
45.4588	6.93178	45.4588	64	45.4588	12.8418	45.4588	-0.70946	45.4588	2.5026	11.03	0.00375
45.4992	13.0994	45.4992	59	45.4992	17.9148	45.4992	14.474	45.4992	8.61485	11.04	0.00384
45.5395	11.267	45.5395	50	45.5395	16.9878	45.5395	10.6574	45.5395	6.72709	11.05	0.00393
45.5799	3.43457	45.5799	54	45.5799	15.0608	45.5799	21.8409	45.5799	13.8393	11.06	0.00402
45.6202	10.6022	45.6202	69	45.6202	5.13382	45.6202	19.0243	45.6202	8.95158	11.07	0.00412
45.6605	-0.23023	45.6605	47	45.6605	7.20682	45.6605	30.2078	45.6605	7.06383	11.08	0.00422
45.7009	20.9374	45.7009	60	45.7009	13.2798	45.7009	15.3913	45.7009	20.1761	11.09	0.00432
45.7412	5.10496	45.7412	51	45.7412	0.35281	45.7412	11.5747	45.7412	6.28832	11.1	0.00443
45.7815	15.2726	45.7815	53	45.7815	7.42581	45.7815	24.7582	45.7815	16.4006	11.11	0.00455
45.8219	3.44016	45.8219	53	45.8219	8.4988	45.8219	17.9416	45.8219	2.51281	11.12	0.00467
45.8622	6.60776	45.8622	73	45.8622	11.5718	45.8622	15.1251	45.8622	11.625	11.13	0.00479
45.9025	1.77536	45.9025	45	45.9025	10.6448	45.9025	26.3085	45.9025	4.7373	11.14	0.00492
45.9429	18.9429	45.9429	65	45.9429	8.71779	45.9429	29.492	45.9429	-1.15046	11.15	0.00506
45.9832	-0.88945	45.9832	48	45.9832	9.79079	45.9832	24.6754	45.9832	8.96179	11.16	0.0052
46.0236	-4.72185	46.0236	62	46.0236	3.86379	46.0236	31.8589	46.0236	26.074	11.17	0.00535
46.0639	13.4458	46.0639	56	46.0639	9.93678	46.0639	11.0423	46.0639	7.18628	11.18	0.0055
46.1042	4.61335	46.1042	60	46.1042	6.00978	46.1042	20.2258	46.1042	1.29852	11.19	0.00567
46.1446	-1.21905	46.1446	55	46.1446	7.08278	46.1446	11.4093	46.1446	7.41077	11.2	0.00584
46.1849	19.9486	46.1849	55	46.1849	17.1558	46.1849	20.5337	46.1849	2.52301	11.21	0.00602
46.2253	2.11615	46.2253	63	46.2253	6.22877	46.2253	14.6081	46.2253	3.63526	11.22	0.00621
46.2656	-1.71625	46.2656	57	46.2656	12.3018	46.2656	9.68259	46.2656	7.7475	11.23	0.00641
46.3059	-6.54866	46.3059	51	46.3059	4.37476	46.3059	15.757	46.3059	6.85975	11.24	0.00661
46.3463	1.61894	46.3463	65	46.3463	10.4478	46.3463	13.8315	46.3463	2.972	11.25	0.00684
46.3866	14.7865	46.3866	51	46.3866	0.52075	46.3866	22.906	46.3866	6.08424	11.26	0.00707
46.4269	5.95414	46.4269	58	46.4269	10.5938	46.4269	10.9804	46.4269	3.19648	11.27	0.00731
46.4673	13.1217	46.4673	52	46.4673	17.6668	46.4673	10.0549	46.4673	10.3087	11.28	0.00757
46.5076	18.2893	46.5076	49	46.5076	12.7397	46.5076	23.1293	46.5076	17.421	11.29	0.00785
46.548	-2.54306	46.548	51	46.548	13.8127	46.548	17.2038	46.548	-4.46678	11.3	0.00814
46.5883	16.6245	46.5883	65	46.5883	-6.11426	46.5883	18.2783	46.5883	7.64547	11.31	0.00845
46.6286	15.7921	46.6286	58	46.6286	24.9587	46.6286	19.3527	46.6286	-1.24229	11.32	0.00878
46.669	4.95973	46.669	45	46.669	9.03173	46.669	12.4272	46.669	8.86995	11.33	0.00912
46.7093	19.1273	46.7093	74	46.7093	6.10473	46.7093	15.5016	46.7093	-4.0178	11.34	0.00949
46.7497	9.29493	46.7497	59	46.7497	5.17772	46.7497	0.57611	46.7497	10.0945	11.35	0.00989
46.79	3.46253	46.79	70	46.79	0.25072	46.79	14.6506	46.79	6.20669	11.36	0.01031
46.8303	-0.36987	46.8303	63	46.8303	11.3237	46.8303	22.725	46.8303	8.31894	11.37	0.01076
46.8707	12.7977	46.8707	55	46.8707	10.3967	46.8707	20.7995	46.8707	8.43118	11.38	0.01124
46.911	10.9653	46.911	46	46.911	4.46971	46.911	28.874	46.911	17.5434	11.39	0.01176
46.9513	11.1329	46.9513	65	46.9513	6.54271	46.9513	17.9484	46.9513	7.65567	11.4	0.01231
46.9917	11.3005	46.9917	48	46.9917	18.6157	46.9917	5.02287	46.9917	-1.23208	11.41	0.01291
47.032	15.4681	47.032	52	47.032	8.6887	47.032	21.0973	47.032	12.8802	11.42	0.01355
47.0724	15.6357	47.0724	65	47.0724	16.7617	47.0724	8.17179	47.0724	8.9924	11.43	0.01424
47.1127	19.8033	47.1127	60	47.1127	16.8347	47.1127	4.24625	47.1127	11.1046	11.44	0.015
47.153	6.97091	47.153	49	47.153	3.90769	47.153	15.3207	47.153	12.2169	11.45	0.01581
47.1934	17.1385	47.1934	64	47.1934	-2.01931	47.1934	18.3952	47.1934	11.3291	11.46	0.01669
47.2337	11.3061	47.2337	46	47.2337	4.05368	47.2337	21.4696	47.2337	22.4414	11.47	0.01766
47.274	12.4737	47.274	49	47.274	12.1267	47.274	15.5441	47.274	8.55363	11.48	0.01871
47.3144	14.6413	47.3144	41	47.3144	11.1997	47.3144	21.6185	47.3144	2.66588	11.49	0.01986
47.3547	1.80891	47.3547	54	47.3547	9.27267	47.3547	17.693	47.3547	8.77812	11.5	0.02112
47.395	18.9765	47.395	54	47.395	9.34567	47.395	11.7675	47.395	17.8904	11.51	0.02251
47.4354	12.1441	47.4354	48	47.4354	18.4187	47.4354	5.84193	47.4354	17.0026	11.52	0.02405
47.4757	21.3117	47.4757	50	47.4757	9.49166	47.4757	12.9164	47.4757	-3.88514	11.53	0.02576
47.5161	0.4793	47.5161	43	47.5161	13.5647	47.5161	24.9908	47.5161	7.2271	11.54	0.02766
47.5564	5.6469	47.5564	56	47.5564	3.63766	47.5564	15.0653	47.5564	6.33935	11.55	0.02978
47.5967	11.8145	47.5967	53	47.5967	14.7106	47.5967	28.1398	47.5967	5.45159	11.56	0.03216
47.6371	14.9821	47.6371	51	47.6371	13.7836	47.6371	9.21423	47.6371	9.56384	11.57	0.03484
47.6774	14.1497	47.6774	51	47.6774	11.8567	47.6774	19.2887	47.6774	10.6761	11.58	0.03788
47.7178	8.3173	47.7178	61	47.7178	1.92964	47.7178	17.3632	47.7178	15.7883	11.59	0.04134
47.7581	7.48489	47.7581	46	47.7581	8.00264	47.7581	3.43761	47.7581	14.9006	11.6	0.04531
47.7984	11.6525	47.7984	46	47.7984	9.07563	47.7984	19.5121	47.7984	8.01282	11.61	0.0499
47.8388	11.8201	47.8388	45	47.8388	2.14863	47.8388	25.5865	47.8388	6.12506	11.62	0.05522
47.8791	27.9877	47.8791	46	47.8791	4.22163	47.8791	7.66099	47.8791	18.2373	11.63	0.06145
47.9194	16.1553	47.9194	53	47.9194	-4.70537	47.9194	25.7355	47.9194	10.3496	11.64	0.06881
47.9598	5.32289	47.9598	45	47.9598	6.36762	47.9598	9.80991	47.9598	21.4618	11.65	0.0776
48.0001	7.49048	48.0001	49	48.0001	5.44062	48.0001	20.8844	48.0001	4.57404	11.66	0.0882
48.0405	11.6581	48.0405	67	48.0405	9.51361	48.0405	20.9588	48.0405	7.68629	11.67	0.10114
48.0808	15.8257	48.0808	43	48.0808	13.5866	48.0808	8.03329	48.0808	-0.20147	11.68	0.11718
48.1211	1.99328	48.1211	49	48.1211	-4.34039	48.1211	18.1077	48.1211	-6.08922	11.69	0.13736
48.1615	9.16088	48.1615	56	48.1615	16.7326	48.1615	26.1822	48.1615	9.02302	11.7	0.16326
48.2018	15.3285	48.2018	37	48.2018	11.8056	48.2018	16.2567	48.2018	26.1353	11.71	0.19722
48.2422	12.4961	48.2422	50	48.2422	-0.1214	48.2422	8.33113	48.2422	23.2475	11.72	0.24294
48.2825	16.6637	48.2825	49	48.2825	16.9516	48.2825	12.4056	48.2825	17.3598	11.73	0.30644
48.3228	6.83127	48.3228	47	48.3228	14.0246	48.3228	11.4801	48.3228	25.472	11.74	0.39821
48.3632	8.99887	48.3632	58	48.3632	9.09759	48.3632	15.5545	48.3632	20.5843	11.75	0.5399
48.4035	19.1665	48.4035	48	48.4035	16.1706	48.4035	20.629	48.4035	12.6965	11.76	0.80087
48.4438	8.33407	48.4438	48	48.4438	17.2436	48.4438	16.7034	48.4438	11.8087	11.77	1.47077
48.4842	6.50167	48.4842	59	48.4842	9.31658	48.4842	16.7779	48.4842	13.921	11.78	3.43577
48.5245	21.6693	48.5245	53	48.5245	8.38957	48.5245	14.8523	48.5245	11.0332	11.79	7.91538
48.5648	3.83686	48.5648	46	48.5648	17.4626	48.5648	7.92682	48.5648	13.1455	11.8	14.0032
48.6052	8.00446	48.6052	37	48.6052	5.53557	48.6052	11.0013	48.6052	7.25772	11.81	15.6858
48.6455	8.17206	48.6455	62	48.6455	-0.39144	48.6455	24.0757	48.6455	1.36996	11.82	10.4417
48.6859	22.3397	48.6859	56	48.6859	10.6816	48.6859	7.15019	48.6859	4.48221	11.83	4.92795
48.7262	10.5073	48.7262	49	48.7262	9.75456	48.7262	18.2247	48.7262	15.5945	11.84	2.03542
48.7665	6.67486	48.7665	44	48.7665	13.8276	48.7665	10.2991	48.7665	6.7067	11.85	0.98375
48.8069	10.8425	48.8069	57	48.8069	3.90055	48.8069	21.3736	48.8069	12.8189	11.86	0.6152
48.8472	5.95705	48.8472	57	48.8472	10.9735	48.8472	4.44804	48.8472	11.9312	11.87	0.43979
48.8875	9.91675	48.8875	53	48.8875	9.04654	48.8875	11.5225	48.8875	7.04344	11.88	0.33215
48.9279	6.87645	48.9279	34	48.9279	4.11954	48.9279	20.597	48.9279	18.1557	11.89	0.2594
48.9682	7.83615	48.9682	37	48.9682	13.1925	48.9682	7.67142	48.9682	13.2679	11.9	0.20791
49.0086	18.7959	49.0086	43	49.0086	1.26553	49.0086	20.7459	49.0086	4.38017	11.91	0.1702
49.0489	9.75555	49.0489	43	49.0489	-1.66147	49.0489	24.8203	49.0489	11.4924	11.92	0.14179
49.0892	1.71525	49.0892	40	49.0892	5.41153	49.0892	8.8948	49.0892	15.6047	11.93	0.11987
49.1296	14.675	49.1296	42	49.1296	6.48452	49.1296	6.96926	49.1296	17.7169	11.94	0.10263
49.1699	14.6346	49.1699	45	49.1699	5.55752	49.1699	15.0437	49.1699	13.8292	11.95	0.08882
49.2103	17.5943	49.2103	38	49.2103	5.63052	49.2103	8.11818	49.2103	-2.05861	11.96	0.0776
49.2506	4.55404	49.2506	49	49.2506	3.70351	49.2506	7.19264	49.2506	-3.94636	11.97	0.06826
49.2909	4.51374	49.2909	54	49.2909	19.7765	49.2909	10.2671	49.2909	11.1659	11.98	0.06056
49.3313	11.4734	49.3313	45	49.3313	10.8495	49.3313	2.34156	49.3313	9.27813	11.99	0.05408
49.3716	6.43314	49.3716	43	49.3716	6.9225	49.3716	6.41602	49.3716	8.39037	12	0.04858
49.4119	16.3928	49.4119	45	49.4119	3.9955	49.4119	13.4905	49.4119	7.50262	12.01	0.04387
49.4523	4.35254	49.4523	38	49.4523	4.0685	49.4523	16.5649	49.4523	16.6149	12.02	0.0398
49.4926	10.3122	49.4926	39	49.4926	12.1415	49.4926	18.6394	49.4926	7.72711	12.03	0.03627
49.533	9.27193	49.533	51	49.533	5.21449	49.533	26.7139	49.533	0.83936	12.04	0.03318
49.5733	3.23163	49.5733	53	49.5733	7.28749	49.5733	6.78832	49.5733	2.9516	12.05	0.03047
49.6136	11.1913	49.6136	49	49.6136	8.36048	49.6136	10.8628	49.6136	1.06384	12.06	0.02807
49.654	6.15103	49.654	49	49.654	4.43348	49.654	9.93724	49.654	9.17609	12.07	0.02594
49.6943	16.1107	49.6943	55	49.6943	9.50648	49.6943	17.0117	49.6943	5.28834	12.08	0.02404
49.7347	13.0704	49.7347	48	49.7347	10.5795	49.7347	7.08616	49.7347	8.40058	12.09	0.02234
49.775	16.0301	49.775	38	49.775	3.65247	49.775	-1.83938	49.775	13.5128	12.1	0.02081
49.8153	11.9898	49.8153	46	49.8153	3.72546	49.8153	17.2351	49.8153	4.62507	12.11	0.01943
49.8557	14.9495	49.8557	48	49.8557	15.7985	49.8557	20.3095	49.8557	22.7373	12.12	0.01818
49.896	14.9092	49.896	44	49.896	1.87146	49.896	14.384	49.896	17.8496	12.13	0.01705
49.9363	12.8689	49.9363	43	49.9363	10.9444	49.9363	1.45846	49.9363	8.96181	12.14	0.01601
49.9767	6.82862	49.9767	50	49.9767	15.0175	49.9767	4.53292	49.9767	6.07405	12.15	0.01507
50.017	0.78832	50.017	45	50.017	14.0905	50.017	29.6074	50.017	19.1863	12.16	0.01421
50.0573	17.748	50.0573	58	50.0573	12.1634	50.0573	11.6818	50.0573	13.2985	12.17	0.01341
50.0977	12.7077	50.0977	45	50.0977	12.2364	50.0977	9.7563	50.0977	14.4108	12.18	0.01268
50.138	8.66741	50.138	44	50.138	10.3094	50.138	12.8308	50.138	1.52303	12.19	0.01201
50.1784	0.62711	50.1784	48	50.1784	8.38243	50.1784	1.90522	50.1784	19.6353	12.2	0.01139
50.2187	-0.41319	50.2187	38	50.2187	10.4554	50.2187	11.9797	50.2187	9.74752	12.21	0.01081
50.259	4.54651	50.259	37	50.259	13.5284	50.259	15.0541	50.259	5.85977	12.22	0.01028
50.2994	5.50621	50.2994	41	50.2994	13.6014	50.2994	21.1286	50.2994	5.97201	12.23	0.00979
50.3397	8.46591	50.3397	48	50.3397	14.6744	50.3397	20.2031	50.3397	3.08426	12.24	0.00932
50.38	-0.57439	50.38	50	50.38	16.7474	50.38	18.2775	50.38	31.1965	12.25	0.00889
50.4204	-5.61469	50.4204	44	50.4204	5.82041	50.4204	-1.63718	50.4204	17.3087	12.26	0.00849
50.4607	12.345	50.4607	43	50.4607	10.8934	50.4607	1.4492	50.4607	21.3939	12.27	0.00812
50.5011	6.3047	50.5011	36	50.5011	7.96641	50.5011	12.5356	50.5011	14.4423	12.28	0.00776
50.5414	7.2644	50.5414	61	50.5414	11.0394	50.5414	13.622	50.5414	15.4906	12.29	0.0075
50.5817	4.2241	50.5817	42	50.5817	4.1124	50.5817	6.70835	50.5817	14.5389	12.3	0.00719
50.6221	3.1838	50.6221	39	50.6221	3.1854	50.6221	18.7947	50.6221	6.58727	12.31	0.0069
50.6624	10.1435	50.6624	40	50.6624	6.25839	50.6624	15.8811	50.6624	7.6356	12.32	0.00663
50.7028	15.1032	50.7028	42	50.7028	8.33139	50.7028	14.9675	50.7028	10.6839	12.33	0.00637
50.7431	5.0629	50.7431	53	50.7431	16.4044	50.7431	25.0539	50.7431	9.73227	12.34	0.00613
50.7834	5.02259	50.7834	37	50.7834	15.4774	50.7834	5.14025	50.7834	7.78061	12.35	0.0059
50.8238	14.9823	50.8238	42	50.8238	19.5504	50.8238	10.2266	50.8238	0.82894	12.36	0.00568
50.8641	9.94199	50.8641	34	50.8641	16.6234	50.8641	13.313	50.8641	9.87728	12.37	0.00553
50.9044	14.9017	50.9044	37	50.9044	1.69637	50.9044	4.39939	50.9044	9.92561	12.38	0.00534
50.9448	5.86139	50.9448	55	50.9448	14.7694	50.9448	11.4858	50.9448	12.974	12.39	0.00515
50.9851	11.8211	50.9851	38	50.9851	2.84237	50.9851	24.5722	50.9851	6.02228	12.4	0.00498
51.0255	-0.21921	51.0255	44	51.0255	8.91536	51.0255	5.65853	51.0255	10.0706	12.41	0.00481
51.0658	7.74049	51.0658	32	51.0658	5.98836	51.0658	9.74491	51.0658	8.11895	12.42	0.00466
51.1061	2.70018	51.1061	47	51.1061	5.06136	51.1061	6.83129	51.1061	15.1673	12.43	0.00451
51.1465	-3.34012	51.1465	43	51.1465	14.1343	51.1465	18.9177	51.1465	8.21562	12.44	0.00437
51.1868	5.61958	51.1868	45	51.1868	7.20735	51.1868	10.004	51.1868	18.264	12.45	0.00423
51.2272	-0.42072	51.2272	43	51.2272	18.2803	51.2272	18.0904	51.2272	12.3123	12.46	0.0041
51.2675	7.53898	51.2675	42	51.2675	6.35334	51.2675	9.17682	51.2675	11.3606	12.47	0.00398
51.3078	7.49868	51.3078	43	51.3078	11.4263	51.3078	16.2632	51.3078	-0.59104	12.48	0.00387
51.3482	-4.54162	51.3482	44	51.3482	7.49934	51.3482	16.3496	51.3482	15.4573	12.49	0.00375
51.3885	15.4181	51.3885	53	51.3885	21.5723	51.3885	4.43596	51.3885	5.50563	12.5	0.00365
51.4288	-3.62223	51.4288	43	51.4288	14.6453	51.4288	18.5223	51.4288	12.554	12.51	0.00355
51.4692	1.33747	51.4692	32	51.4692	12.7183	51.4692	2.60872	51.4692	10.6023	12.52	0.00345
51.5095	29.2972	51.5095	53	51.5095	9.79132	51.5095	15.6951	51.5095	6.65064	12.53	0.00336
51.5498	6.25687	51.5498	33	51.5498	10.8643	51.5498	17.7815	51.5498	0.69897	12.54	0.00327
51.5902	-7.78343	51.5902	38	51.5902	16.9373	51.5902	15.8679	51.5902	3.74731	12.55	0.00318
51.6305	-2.82373	51.6305	36	51.6305	7.01031	51.6305	19.9542	51.6305	6.79564	12.56	0.0031
51.6709	2.13597	51.6709	36	51.6709	2.08331	51.6709	6.04062	51.6709	1.84398	12.57	0.00303
51.7112	-1.90433	51.7112	46	51.7112	4.1563	51.7112	7.127	51.7112	0.89231	12.58	0.00295
51.7515	-3.94464	51.7515	35	51.7515	9.2293	51.7515	19.2134	51.7515	-0.05935	12.59	0.00288
51.7919	5.01506	51.7919	56	51.7919	4.3023	51.7919	9.29976	51.7919	12.989	12.6	0.00281
51.8322	6.97476	51.8322	37	51.8322	3.3753	51.8322	17.3861	51.8322	11.0373	12.61	0.00275
51.8725	7.93446	51.8725	43	51.8725	3.44829	51.8725	6.47252	51.8725	7.08565	12.62	0.00268
51.9129	-3.10584	51.9129	34	51.9129	9.52129	51.9129	16.5589	51.9129	-7.86601	12.63	0.00262
51.9532	1.85386	51.9532	35	51.9532	5.59428	51.9532	6.64528	51.9532	-3.81768	12.64	0.00257
51.9936	5.81356	51.9936	45	51.9936	3.66728	51.9936	14.7317	51.9936	8.23066	12.65	0.00251
52.0339	2.77326	52.0339	40	52.0339	4.74028	52.0339	5.81805	52.0339	1.27899	12.66	0.00246
52.0742	1.73295	52.0742	48	52.0742	15.8133	52.0742	8.90443	52.0742	3.32733	12.67	0.00241
52.1146	10.6927	52.1146	48	52.1146	10.8863	52.1146	10.9908	52.1146	9.37566	12.68	0.00236
52.1549	-5.34765	52.1549	49	52.1549	13.9593	52.1549	11.0772	52.1549	-2.576	12.69	0.00231
52.1953	-4.38795	52.1953	35	52.1953	9.03226	52.1953	12.1636	52.1953	4.47233	12.7	0.00226
52.2356	4.57175	52.2356	42	52.2356	6.10526	52.2356	11.25	52.2356	11.5207	12.71	0.00222
52.2759	0.53145	52.2759	42	52.2759	6.17826	52.2759	5.33633	52.2759	5.569	12.72	0.00218
52.3163	5.49115	52.3163	40	52.3163	11.2513	52.3163	22.4227	52.3163	1.61733	12.73	0.00214
52.3566	8.45085	52.3566	42	52.3566	13.3242	52.3566	1.50909	52.3566	10.6657	12.74	0.0021
52.3969	2.41054	52.3969	46	52.3969	14.3972	52.3969	17.5955	52.3969	8.714	12.75	0.00207
52.4373	-0.62976	52.4373	41	52.4373	7.47024	52.4373	4.68185	52.4373	0.76234	12.76	0.00203
52.4776	-2.67006	52.4776	37	52.4776	0.54324	52.4776	20.7682	52.4776	10.8107	12.77	0.002
52.518	-1.71036	52.518	50	52.518	13.6162	52.518	22.8546	52.518	17.859	12.78	0.00197
52.5583	5.24934	52.5583	44	52.5583	10.6892	52.5583	4.94099	52.5583	8.90734	12.79	0.00194
52.5986	4.20904	52.5986	40	52.5986	5.76223	52.5986	0.02737	52.5986	-1.04432	12.8	0.00191
52.639	1.16874	52.639	42	52.639	7.83523	52.639	12.1137	52.639	12.004	12.81	0.00188
52.6793	11.1284	52.6793	38	52.6793	10.9082	52.6793	7.20013	52.6793	15.0524	12.82	0.00185
52.7197	6.08813	52.7197	31	52.7197	3.98122	52.7197	25.2865	52.7197	-1.89932	12.83	0.00183
52.76	6.04783	52.76	42	52.76	22.0542	52.76	9.3729	52.76	-1.85098	12.84	0.0018
52.8003	-1.99247	52.8003	55	52.8003	3.12721	52.8003	12.4593	52.8003	5.19735	12.85	0.00178
52.8407	0.96723	52.8407	41	52.8407	9.20021	52.8407	10.5457	52.8407	14.2457	12.86	0.00176
52.881	-0.07307	52.881	42	52.881	1.27321	52.881	4.63204	52.881	17.294	12.87	0.00174
52.9213	-5.11337	52.9213	55	52.9213	12.3462	52.9213	17.7184	52.9213	12.3424	12.88	0.00172
52.9617	-4.15367	52.9617	46	52.9617	5.4192	52.9617	5.8048	52.9617	8.39069	12.89	0.0017
53.002	6.80603	53.002	40	53.002	14.4922	53.002	25.8912	53.002	7.43903	12.9	0.00169
53.0423	9.76572	53.0423	41	53.0423	10.5652	53.0423	24.9776	53.0423	14.4874	12.91	0.00167
53.0827	10.7254	53.0827	53	53.0827	10.6382	53.0827	12.0639	53.0827	6.5357	12.92	0.00166
53.123	2.68512	53.123	45	53.123	10.7112	53.123	24.1503	53.123	-1.41597	12.93	0.00164
53.1634	-2.35518	53.1634	40	53.1634	10.7842	53.1634	16.2367	53.1634	7.63237	12.94	0.00163
53.2037	3.60452	53.2037	41	53.2037	13.8572	53.2037	11.3231	53.2037	1.6807	12.95	0.00162
53.244	-1.43578	53.244	41	53.244	15.9302	53.244	10.4095	53.244	1.72904	12.96	0.00161
53.2844	-6.47608	53.2844	42	53.2844	4.00317	53.2844	20.4958	53.2844	8.77737	12.97	0.0016
53.3247	9.48362	53.3247	37	53.3247	18.0762	53.3247	27.5822	53.3247	-0.17429	12.98	0.0016
53.365	-2.55669	53.365	39	53.365	8.14917	53.365	20.6686	53.365	11.874	12.99	0.00159
53.4054	2.40301	53.4054	40	53.4054	8.22216	53.4054	15.755	53.4054	14.9224	13	0.00158
53.4457	-4.63729	53.4457	39	53.4457	8.29516	53.4457	13.8414	53.4457	5.97071	13.01	0.00158
53.4861	7.32241	53.4861	30	53.4861	9.36815	53.4861	2.92774	53.4861	14.0191	13.02	0.00158
53.5264	2.28211	53.5264	40	53.5264	10.4412	53.5264	28.0141	53.5264	10.0674	13.03	0.00158
53.5667	4.24181	53.5667	33	53.5667	11.5142	53.5667	10.1005	53.5667	15.1157	13.04	0.00158
53.6071	-10.7985	53.6071	44	53.6071	6.58714	53.6071	13.1869	53.6071	16.164	13.05	0.00158
53.6474	4.1612	53.6474	42	53.6474	18.6601	53.6474	22.2733	53.6474	15.2124	13.06	0.00159
53.6878	-11.8791	53.6878	43	53.6878	13.7331	53.6878	20.3596	53.6878	10.2607	13.07	0.00159
53.7281	3.0806	53.7281	39	53.7281	13.8061	53.7281	15.446	53.7281	-8.69094	13.08	0.0016
53.7684	-0.9597	53.7684	46	53.7684	9.87913	53.7684	11.5324	53.7684	9.35739	13.09	0.00161
53.8088	0	53.8088	42	53.8088	11.9521	53.8088	4.61879	53.8088	0.40573	13.1	0.00162
53.8491	-0.93548	53.8491	35	53.8491	11.0251	53.8491	18.7052	53.8491	1.45406	13.11	0.00164
53.8894	7.12903	53.8894	35	53.8894	8.09812	53.8894	13.7916	53.8894	5.5024	13.12	0.00165
53.9298	-4.80645	53.9298	55	53.9298	21.1711	53.9298	23.8779	53.9298	3.55073	13.13	0.00167
53.9701	5.25806	53.9701	41	53.9701	18.2441	53.9701	17.9643	53.9701	6.59907	13.14	0.00169
54.0105	-8.67742	54.0105	35	54.0105	16.3171	54.0105	24.0507	54.0105	7.6474	13.15	0.00171
54.0508	-2.6129	54.0508	46	54.0508	5.39011	54.0508	26.1371	54.0508	11.6957	13.16	0.00174
54.0911	18.4516	54.0911	34	54.0911	12.4631	54.0911	34.2234	54.0911	-1.25593	13.17	0.00177
54.1315	4.51613	54.1315	25	54.1315	10.5361	54.1315	29.3098	54.1315	1.79241	13.18	0.0018
54.1718	-0.41936	54.1718	33	54.1718	8.6091	54.1718	14.3962	54.1718	1.84074	13.19	0.00184
54.2121	-4.35484	54.2121	41	54.2121	18.6821	54.2121	9.4826	54.2121	0.88908	13.2	0.00188
54.2525	-1.29032	54.2525	38	54.2525	12.7551	54.2525	26.569	54.2525	-3.06259	13.21	0.00193
54.2928	3.77419	54.2928	30	54.2928	6.82809	54.2928	12.6367	54.2928	9.98575	13.22	0.00198
54.3332	1.83871	54.3332	38	54.3332	10.9011	54.3332	18.7023	54.3332	12.0341	13.23	0.00204
54.3735	7.90322	54.3735	34	54.3735	5.97408	54.3735	31.7679	54.3735	2.08242	13.24	0.0021
54.4138	-6.03226	54.4138	32	54.4138	12.0471	54.4138	12.8335	54.4138	12.1308	13.25	0.00217
54.4542	-1.96774	54.4542	40	54.4542	4.12007	54.4542	21.8991	54.4542	23.1791	13.26	0.00225
54.4945	-4.90323	54.4945	32	54.4945	14.1931	54.4945	18.9647	54.4945	4.22742	13.27	0.00234
54.5348	5.16129	54.5348	36	54.5348	8.26607	54.5348	21.0303	54.5348	-6.72424	13.28	0.00243
54.5752	-7.77419	54.5752	35	54.5752	5.33906	54.5752	25.0959	54.5752	5.32409	13.29	0.00254
54.6155	6.29032	54.6155	33	54.6155	10.4121	54.6155	13.1615	54.6155	9.37243	13.3	0.00266
54.6559	5.35484	54.6559	50	54.6559	9.48506	54.6559	7.22707	54.6559	1.42076	13.31	0.0028
54.6962	-0.58065	54.6962	34	54.6962	20.5581	54.6962	18.2927	54.6962	8.4691	13.32	0.00296
54.7365	-3.51613	54.7365	33	54.7365	15.6311	54.7365	22.3583	54.7365	11.5174	13.33	0.00313
54.7769	0.54839	54.7769	40	54.7769	13.7041	54.7769	9.42387	54.7769	2.56577	13.34	0.00342
54.8172	1.6129	54.8172	38	54.8172	10.777	54.8172	8.48946	54.8172	10.6141	13.35	0.00364
54.8576	1.67742	54.8576	35	54.8576	13.85	54.8576	11.5551	54.8576	4.66244	13.36	0.00391
54.8979	3.74194	54.8979	35	54.8979	11.923	54.8979	10.6207	54.8979	-4.28923	13.37	0.00421
54.9382	-5.19355	54.9382	34	54.9382	13.9829	54.9382	3.68626	54.9382	-2.24089	13.38	0.00456
54.9786	-4.12903	54.9786	34	54.9786	9.00373	54.9786	17.7519	54.9786	17.8074	13.39	0.00497
55.0189	-8.06452	55.0189	32	55.0189	8.02457	55.0189	18.8175	55.0189	11.8558	13.4	0.00546
55.0592	-1	55.0592	38	55.0592	14.0454	55.0592	6.88305	55.0592	9.90411	13.41	0.00603
55.0996	11.0645	55.0996	40	55.0996	16.0663	55.0996	12.9487	55.0996	20.9524	13.42	0.00673
55.1399	-0.87097	55.1399	27	55.1399	8.08709	55.1399	13.0143	55.1399	8.00078	13.43	0.00758
55.1803	7.19355	55.1803	38	55.1803	11.1079	55.1803	23.0798	55.1803	10.0491	13.44	0.00864
55.2206	0.25806	55.2206	34	55.2206	19.1288	55.2206	17.1454	55.2206	21.0974	13.45	0.00997
55.2609	-9.67742	55.2609	34	55.2609	7.14961	55.2609	19.211	55.2609	19.1458	13.46	0.01169
55.3013	10.3871	55.3013	42	55.3013	17.1704	55.3013	7.27664	55.3013	10.1941	13.47	0.01394
55.3416	-10.5484	55.3416	36	55.3416	14.1913	55.3416	16.3422	55.3416	8.24245	13.48	0.01701
55.3819	9.51613	55.3819	42	55.3819	10.2121	55.3819	21.4078	55.3819	11.2908	13.49	0.02133
55.4223	-2.41935	55.4223	35	55.4223	12.233	55.4223	16.4734	55.4223	17.3391	13.5	0.02775
55.4626	0.64516	55.4626	32	55.4626	17.2538	55.4626	18.539	55.4626	24.3875	13.51	0.03869
55.503	5.70968	55.503	35	55.503	11.2747	55.503	8.60463	55.503	-2.56421	13.52	0.06355
55.5433	1.77419	55.5433	38	55.5433	10.2955	55.5433	20.6702	55.5433	-1.51587	13.53	0.13265
55.5836	4.83871	55.5836	55	55.5836	14.3163	55.5836	15.7358	55.5836	14.5325	13.54	0.29691
55.624	-8.09677	55.624	42	55.624	8.33718	55.624	26.8014	55.624	8.5808	13.55	0.55216
55.6643	0.96774	55.6643	38	55.6643	9.35802	55.6643	18.867	55.6643	10.6291	13.56	0.69812
55.7046	6.03226	55.7046	36	55.7046	15.3789	55.7046	11.9326	55.7046	6.67747	13.57	0.52946
55.745	-7.90323	55.745	31	55.745	12.3997	55.745	16.9982	55.745	2.7258	13.58	0.2841
55.7853	-4.83871	55.7853	34	55.7853	11.4206	55.7853	13.0638	55.7853	14.7741	13.59	0.13975
55.8257	6.22581	55.8257	33	55.8257	15.4414	55.8257	22.1294	55.8257	0.82247	13.6	0.09354
55.866	5.29032	55.866	32	55.866	5.46223	55.866	16.195	55.866	6.87081	13.61	0.1135
55.9063	3.35484	55.9063	28	55.9063	14.4831	55.9063	16.2606	55.9063	5.91914	13.62	0.21001
55.9467	11.4194	55.9467	40	55.9467	11.5039	55.9467	14.3262	55.9467	18.9675	13.63	0.38995
55.987	-1.51613	55.987	34	55.987	11.5247	55.987	17.3918	55.987	15.0158	13.64	0.53775
56.0273	-4.45161	56.0273	27	56.0273	8.54559	56.0273	4.4574	56.0273	7.06415	13.65	0.4511
56.0677	-0.3871	56.0677	35	56.0677	12.5664	56.0677	6.52299	56.0677	13.1125	13.66	0.25224
56.108	-2.32258	56.108	25	56.108	19.5873	56.108	6.58859	56.108	4.16082	13.67	0.11506
56.1484	-1.25806	56.1484	38	56.1484	18.6081	56.1484	12.6542	56.1484	8.20915	13.68	0.05485
56.1887	12.8064	56.1887	23	56.1887	9.62896	56.1887	3.71979	56.1887	-0.74251	13.69	0.03299
56.229	-5.12903	56.229	28	56.229	9.6498	56.229	11.7854	56.229	9.30582	13.7	0.0236
56.2694	-6.06452	56.2694	24	56.2694	13.6706	56.2694	17.851	56.2694	2.35416	13.71	0.01817
56.3097	-1	56.3097	32	56.3097	18.6915	56.3097	25.9166	56.3097	8.40249	13.72	0.01453
56.3501	19.0645	56.3501	37	56.3501	7.71232	56.3501	14.9822	56.3501	2.45083	13.73	0.01193
56.3904	20.129	56.3904	36	56.3904	12.7332	56.3904	16.0478	56.3904	7.49916	13.74	0.01001
56.4307	7.19355	56.4307	42	56.4307	8.754	56.4307	16.1134	56.4307	12.5475	13.75	0.00855
56.4711	-7.74194	56.4711	34	56.4711	5.77484	56.4711	14.179	56.4711	7.59583	13.76	0.00741
56.5114	0.32258	56.5114	32	56.5114	7.79569	56.5114	7.24457	56.5114	5.64417	13.77	0.0065
56.5517	1.3871	56.5517	44	56.5517	2.81653	56.5517	23.3102	56.5517	14.6925	13.78	0.00576
56.5921	-2.54839	56.5921	37	56.5921	11.8374	56.5921	3.37577	56.5921	-6.25916	13.79	0.00515
56.6324	-8.48387	56.6324	23	56.6324	7.85821	56.6324	23.4414	56.6324	13.7892	13.8	0.00464
56.6728	-2.41936	56.6728	36	56.6728	13.879	56.6728	9.50696	56.6728	2.83751	13.81	0.00422
56.7131	4.64516	56.7131	36	56.7131	13.8999	56.7131	18.5726	56.7131	13.8858	13.82	0.00385
56.7534	5.70968	56.7534	37	56.7534	10.9207	56.7534	13.6382	56.7534	11.9342	13.83	0.00354
56.7938	3.77419	56.7938	34	56.7938	11.9416	56.7938	6.70376	56.7938	10.9825	13.84	0.00327
56.8341	-0.16129	56.8341	28	56.8341	14.9624	56.8341	19.7693	56.8341	5.03085	13.85	0.00303
56.8744	2.90323	56.8744	27	56.8744	12.9833	56.8744	13.8349	56.8744	5.07918	13.86	0.00282
56.9148	3.96774	56.9148	36	56.9148	10.0041	56.9148	13.9006	56.9148	0.12752	13.87	0.00264
56.9551	3.03226	56.9551	27	56.9551	6.02494	56.9551	16.9661	56.9551	8.17585	13.88	0.00248
56.9954	-13.9032	56.9954	34	56.9954	9.04578	56.9954	1.03174	56.9954	23.2242	13.89	0.00233
57.0358	-1.83871	57.0358	26	57.0358	9.06662	57.0358	11.0973	57.0358	3.27252	13.9	0.0022
57.0761	7.22581	57.0761	30	57.0761	19.0875	57.0761	-0.83706	57.0761	11.3209	13.91	0.00208
57.1165	7.29032	57.1165	32	57.1165	16.1083	57.1165	11.2285	57.1165	-3.63081	13.92	0.00198
57.1568	9.35484	57.1568	28	57.1568	3.12914	57.1568	16.2941	57.1568	11.4175	13.93	0.00188
57.1971	-4.58065	57.1971	40	57.1971	13.15	57.1971	3.35973	57.1971	17.4659	13.94	0.0018
57.2375	2.48387	57.2375	44	57.2375	11.1708	57.2375	5.42533	57.2375	3.5142	13.95	0.00172
57.2778	5.54839	57.2778	33	57.2778	16.1917	57.2778	14.4909	57.2778	12.5625	13.96	0.00164
57.3182	4.6129	57.3182	31	57.3182	4.21251	57.3182	22.5565	57.3182	15.6109	13.97	0.00158
57.3585	6.67742	57.3585	35	57.3585	11.2333	57.3585	-0.37788	57.3585	19.6592	13.98	0.00152
57.3988	-4.25806	57.3988	27	57.3988	13.2542	57.3988	10.6877	57.3988	3.70754	13.99	0.00146
57.4392	3.80645	57.4392	31	57.4392	16.275	57.4392	10.7533	57.4392	10.7559	14	0.00141
57.4795	-0.12903	57.4795	23	57.4795	12.2959	57.4795	14.8189	57.4795	0.80421	14.01	0.00136
57.5198	3.93548	57.5198	36	57.5198	16.3167	57.5198	1.88452	57.5198	7.85254	14.02	0.00132
57.5602	-7.99698e-07	57.5602	24	57.5602	9.33755	57.5602	10.9501	57.5602	13.9009	14.03	0.00128
57.6005	-2.93548	57.6005	29	57.6005	12.3584	57.6005	11.0157	57.6005	8.94921	14.04	0.00124
57.6409	-1.87097	57.6409	20	57.6409	1.37923	57.6409	16.0813	57.6409	18.9976	14.05	0.00121
57.6812	-4.80645	57.6812	30	57.6812	8.40008	57.6812	13.1469	57.6812	10.0459	14.06	0.00117
57.7215	-9.74194	57.7215	29	57.7215	8.42092	57.7215	13.2125	57.7215	0.09422	14.07	0.00114
57.7619	7.32258	57.7619	39	57.7619	10.4418	57.7619	11.2667	57.7619	7.14255	14.08	0.00112
57.8022	0.3871	57.8022	27	57.8022	0.4626	57.8022	20.3158	57.8022	3.19088	14.09	0.00109
57.8426	3.45161	57.8426	37	57.8426	7.48344	57.8426	3.36498	57.8426	4.23922	14.1	0.00107
57.8829	2.51613	57.8829	27	57.8829	6.50428	57.8829	6.41413	57.8829	8.28755	14.11	0.00104
57.9232	-2.41935	57.9232	27	57.9232	15.5251	57.9232	23.4633	57.9232	6.33589	14.12	0.00102
57.9636	9.64516	57.9636	29	57.9636	15.546	57.9636	21.5124	57.9636	4.38423	14.13	0.001
58.0039	-0.29032	58.0039	37	58.0039	21.5668	58.0039	4.5616	58.0039	16.4326	14.14	0.00098
58.0442	10.7742	58.0442	26	58.0442	15.5876	58.0442	2.61076	58.0442	5.48089	14.15	0.00097
58.0846	-3.16129	58.0846	20	58.0846	6.60849	58.0846	15.6599	58.0846	6.52923	14.16	0.00095
58.1249	-2.09677	58.1249	36	58.1249	11.6293	58.1249	13.7091	58.1249	-0.42244	14.17	0.00094
58.1653	3.96774	58.1653	26	58.1653	21.6502	58.1653	7.75822	58.1653	21.6259	14.18	0.00092
58.2056	6.03226	58.2056	29	58.2056	9.67101	58.2056	15.8074	58.2056	8.67423	14.19	0.00091
58.2459	-5.90323	58.2459	30	58.2459	15.6919	58.2459	13.8565	58.2459	0.72257	14.2	0.0009
58.2863	-7.83871	58.2863	33	58.2863	4.71269	58.2863	9.90569	58.2863	7.7709	14.21	0.00089
58.3266	-5.77419	58.3266	37	58.3266	9.73353	58.3266	19.9549	58.3266	-3.18076	14.22	0.00088
58.3669	3.29032	58.3669	30	58.3669	10.7544	58.3669	17.004	58.3669	4.86757	14.23	0.00087
58.4073	-3.64516	58.4073	27	58.4073	7.77521	58.4073	12.0532	58.4073	5.91591	14.24	0.00086
58.4476	6.41936	58.4476	32	58.4476	9.79605	58.4476	12.1023	58.4476	11.9642	14.25	0.00085
58.4879	7.48387	58.4879	38	58.4879	0.8169	58.4879	22.1515	58.4879	3.01258	14.26	0.00085
58.5283	2.54839	58.5283	36	58.5283	17.8377	58.5283	13.2006	58.5283	3.06091	14.27	0.00084
58.5686	12.6129	58.5686	22	58.5686	10.8586	58.5686	10.2498	58.5686	2.10925	14.28	0.00083
58.609	-6.32258	58.609	44	58.609	16.8794	58.609	29.2989	58.609	11.1576	14.29	0.00083
58.6493	3.74194	58.6493	31	58.6493	8.90026	58.6493	19.3481	58.6493	15.2059	14.3	0.00082
58.6896	1.80645	58.6896	36	58.6896	8.9211	58.6896	13.3972	58.6896	-2.74575	14.31	0.00082
58.73	-8.12903	58.73	36	58.73	13.9419	58.73	5.44641	58.73	8.30259	14.32	0.00082
58.7703	10.9355	58.7703	37	58.7703	9.96278	58.7703	21.4956	58.7703	12.3509	14.33	0.00082
58.8107	0	58.8107	34	58.8107	9.98362	58.8107	8.54472	58.8107	14.3993	14.34	0.00081
58.851	2.0625	58.851	34	58.851	10.0045	58.851	11.5939	58.851	15.4476	14.35	0.00081
58.8913	8.125	58.8913	24	58.8913	10.0253	58.8913	12.643	58.8913	8.49593	14.36	0.00081
58.9317	7.1875	58.9317	38	58.9317	2.04615	58.9317	10.6922	58.9317	8.54426	14.37	0.00081
58.972	6.25	58.972	29	58.972	18.067	58.972	5.74134	58.972	7.5926	14.38	0.00081
59.0123	-4.6875	59.0123	33	59.0123	14.0878	59.0123	13.7905	59.0123	4.64093	14.39	0.00082
59.0527	-1.625	59.0527	23	59.0527	18.1087	59.0527	5.83965	59.0527	17.6893	14.4	0.00082
59.093	-0.5625	59.093	35	59.093	12.1295	59.093	14.8888	59.093	15.7376	14.41	0.00082
59.1334	0.5	59.1334	34	59.1334	10.1503	59.1334	8.93797	59.1334	2.78594	14.42	0.00082
59.1737	-0.4375	59.1737	30	59.1737	8.17119	59.1737	5.98712	59.1737	-1.16573	14.43	0.00083
59.214	5.625	59.214	27	59.214	19.1806	59.214	13.0363	59.214	12.8826	14.44	0.00083
59.2544	0.6875	59.2544	32	59.2544	15.1165	59.2544	8.08543	59.2544	-1.06906	14.45	0.00084
59.2947	3.75	59.2947	17	59.2947	18.0523	59.2947	10.1346	59.2947	8.97928	14.46	0.00084
59.3351	-1.1875	59.3351	21	59.3351	9.98805	59.3351	18.1837	59.3351	11.0276	14.47	0.00085
59.3754	0.875	59.3754	24	59.3754	2.92385	59.3754	7.2329	59.3754	5.07595	14.48	0.00086
59.4157	2.9375	59.4157	28	59.4157	10.8597	59.4157	13.2821	59.4157	22.1243	14.49	0.00086
59.4561	-2	59.4561	31	59.4561	13.7955	59.4561	4.33121	59.4561	14.1726	14.5	0.00087
59.4964	-2.9375	59.4964	17	59.4964	4.73124	59.4964	16.3804	59.4964	3.22095	14.51	0.00088
59.5367	2.125	59.5367	19	59.5367	3.66704	59.5367	14.4295	59.5367	3.26929	14.52	0.00089
59.5771	6.1875	59.5771	20	59.5771	15.6028	59.5771	19.4787	59.5771	6.31762	14.53	0.0009
59.6174	-0.75	59.6174	29	59.6174	10.5386	59.6174	10.5278	59.6174	2.36596	14.54	0.00092
59.6578	0.3125	59.6578	35	59.6578	12.4744	59.6578	18.577	59.6578	9.41429	14.55	0.00093
59.6981	-4.625	59.6981	25	59.6981	4.41024	59.6981	13.6262	59.6981	3.46263	14.56	0.00094
59.7384	1.4375	59.7384	29	59.7384	16.346	59.7384	22.6753	59.7384	18.511	14.57	0.00096
59.7788	-0.5	59.7788	31	59.7788	11.2818	59.7788	16.7245	59.7788	15.5593	14.58	0.00098
59.8191	0.5625	59.8191	36	59.8191	14.2176	59.8191	11.7736	59.8191	-3.39237	14.59	0.00099
59.8594	0.625	59.8594	27	59.8594	12.1534	59.8594	0.82277	59.8594	11.656	14.6	0.00101
59.8998	8.6875	59.8998	23	59.8998	5.08924	59.8998	13.8719	59.8998	10.7043	14.61	0.00103
59.9401	0.75	59.9401	35	59.9401	8.02504	59.9401	14.9211	59.9401	14.7526	14.62	0.00098
59.9804	-1.1875	59.9804	25	59.9804	12.9608	59.9804	27.9702	59.9804	10.801	14.63	0.00101
60.0208	1.875	60.0208	29	60.0208	9.89664	60.0208	38.0194	60.0208	2.84931	14.64	0.00103
60.0611	3.9375	60.0611	41	60.0611	13.8324	60.0611	0.06855	60.0611	11.8976	14.65	0.00106
60.1015	7	60.1015	35	60.1015	8.76824	60.1015	17.1177	60.1015	5.94598	14.66	0.00109
60.1418	6.0625	60.1418	31	60.1418	15.704	60.1418	6.16687	60.1418	3.99431	14.67	0.00112
60.1821	-6.875	60.1821	19	60.1821	16.6398	60.1821	29.216	60.1821	12.0427	14.68	0.00115
60.2225	-3.8125	60.2225	21	60.2225	12.5756	60.2225	16.2652	60.2225	6.09098	14.69	0.00119
60.2628	3.25	60.2628	29	60.2628	2.51144	60.2628	15.3143	60.2628	4.13932	14.7	0.00122
60.3032	3.3125	60.3032	29	60.3032	11.4472	60.3032	15.3635	60.3032	6.18765	14.71	0.00121
60.3435	1.375	60.3435	27	60.3435	1.38304	60.3435	9.41264	60.3435	5.23599	14.72	0.00126
60.3838	9.4375	60.3838	36	60.3838	4.31884	60.3838	13.4618	60.3838	7.28432	14.73	0.0013
60.4242	-1.5	60.4242	37	60.4242	13.2546	60.4242	10.511	60.4242	8.33266	14.74	0.00135
60.4645	4.5625	60.4645	28	60.4645	13.1904	60.4645	10.5601	60.4645	8.38099	14.75	0.0014
60.5048	4.625	60.5048	31	60.5048	3.12624	60.5048	8.60927	60.5048	5.42933	14.76	0.00146
60.5452	-8.3125	60.5452	41	60.5452	11.062	60.5452	13.6584	60.5452	10.4777	14.77	0.00152
60.5855	-7.25	60.5855	25	60.5855	6.99784	60.5855	13.7076	60.5855	13.526	14.78	0.00159
60.6259	-2.1875	60.6259	33	60.6259	8.93364	60.6259	2.75674	60.6259	11.5743	14.79	0.00166
60.6662	3.875	60.6662	23	60.6662	7.86944	60.6662	14.8059	60.6662	12.6227	14.8	0.00174
60.7065	0.9375	60.7065	38	60.7065	6.80523	60.7065	19.855	60.7065	17.671	14.81	0.00182
60.7469	0	60.7469	36	60.7469	12.741	60.7469	17.9042	60.7469	13.7193	14.82	0.00191
60.7872	2.9802	60.7872	25	60.7872	7.67683	60.7872	22.9534	60.7872	11.7677	14.83	0.002
60.8276	5.9604	60.8276	30	60.8276	1.61263	60.8276	9.00252	60.8276	23.816	14.84	0.00211
60.8679	-0.05941	60.8679	21	60.8679	3.54843	60.8679	17.0517	60.8679	7.86434	14.85	0.00222
60.9082	1.92079	60.9082	16	60.9082	12.4842	60.9082	24.1008	60.9082	7.91267	14.86	0.00235
60.9486	3.90099	60.9486	28	60.9486	8.42003	60.9486	13.15	60.9486	4.96101	14.87	0.00249
60.9889	5.88119	60.9889	33	60.9889	13.3558	60.9889	17.1991	60.9889	4.00934	14.88	0.00264
61.0292	-6.13861	61.0292	26	61.0292	7.29163	61.0292	10.2483	61.0292	11.0577	14.89	0.00281
61.0696	-2.15842	61.0696	26	61.0696	9.22743	61.0696	21.2975	61.0696	15.106	14.9	0.00299
61.1099	-2.17822	61.1099	35	61.1099	8.16323	61.1099	16.3466	61.1099	1.15435	14.91	0.00319
61.1502	-5.19802	61.1502	33	61.1502	12.099	61.1502	20.3958	61.1502	12.2027	14.92	0.00342
61.1906	-5.21782	61.1906	34	61.1906	11.0348	61.1906	18.4449	61.1906	7.25102	14.93	0.00368
61.2309	-4.23762	61.2309	21	61.2309	3.97063	61.2309	19.4941	61.2309	5.29935	14.94	0.00396
61.2713	3.74257	61.2713	29	61.2713	14.9064	61.2713	13.5432	61.2713	0.34769	14.95	0.00428
61.3116	-1.27723	61.3116	23	61.3116	7.84223	61.3116	30.5924	61.3116	13.396	14.96	0.00465
61.3519	8.70297	61.3519	20	61.3519	2.77803	61.3519	15.6415	61.3519	10.4444	14.97	0.00507
61.3923	-0.31683	61.3923	31	61.3923	3.71383	61.3923	14.6907	61.3923	11.4927	14.98	0.00554
61.4326	-3.33663	61.4326	24	61.4326	2.64963	61.4326	14.7399	61.4326	12.541	14.99	0.00609
61.4729	-1.35644	61.4729	26	61.4729	8.58543	61.4729	17.789	61.4729	18.5894	15	0.00673
61.5133	3.62376	61.5133	24	61.5133	9.52123	61.5133	32.8382	61.5133	12.6377	15.01	0.00748
61.5536	11.604	61.5536	27	61.5536	13.457	61.5536	87.8873	61.5536	-3.31397	15.02	0.00837
61.594	1.58416	61.594	34	61.594	10.3928	61.594	120.936	61.594	2.73437	15.03	0.00942
61.6343	-0.43564	61.6343	24	61.6343	1.32863	61.6343	65.9856	61.6343	15.7827	15.04	0.0107
61.6746	-1.45545	61.6746	25	61.6746	2.26443	61.6746	61.0348	61.6746	13.831	15.05	0.01225
61.715	2.52475	61.715	21	61.715	5.20023	61.715	37.084	61.715	6.87937	15.06	0.01418
61.7553	2.50495	61.7553	28	61.7553	0.13603	61.7553	30.1331	61.7553	11.9277	15.07	0.0166
61.7957	-6.51485	61.7957	27	61.7957	7.07183	61.7957	3.18226	61.7957	0.97604	15.08	0.01971
61.836	0.46535	61.836	33	61.836	0.00763	61.836	20.2314	61.836	11.0244	15.09	0.02378
61.8763	3.44554	61.8763	18	61.8763	6.94342	61.8763	14.2806	61.8763	16.0727	15.1	0.02925
61.9167	7.42574	61.9167	30	61.9167	2.87923	61.9167	20.3297	61.9167	5.12105	15.11	0.03683
61.957	5.40594	61.957	33	61.957	2.81503	61.957	11.3789	61.957	9.16938	15.12	0.04778
61.9973	0.38614	61.9973	31	61.9973	9.75082	61.9973	20.428	61.9973	7.21772	15.13	0.06466
62.0377	2.36634	62.0377	32	62.0377	0.68662	62.0377	7.4772	62.0377	-4.73395	15.14	0.09551
62.078	0.34653	62.078	21	62.078	1.62242	62.078	21.5264	62.078	11.3144	15.15	0.17034
62.1184	22.3267	62.1184	33	62.1184	9.55822	62.1184	15.5755	62.1184	15.3627	15.16	0.3715
62.1587	0.30693	62.1587	21	62.1587	0.49402	62.1587	6.62466	62.1587	14.4111	15.17	0.80383
62.199	-0.71287	62.199	20	62.199	1.42982	62.199	20.6738	62.199	13.4594	15.18	1.38571
62.2394	-0.73267	62.2394	24	62.2394	2.36562	62.2394	2.72297	62.2394	12.5077	15.19	1.56535
62.2797	9.24752	62.2797	38	62.2797	1.30142	62.2797	20.7721	62.2797	4.55606	15.2	1.07685
62.3201	18.2277	62.3201	28	62.3201	3.23722	62.3201	23.8213	62.3201	18.6044	15.21	0.54001
62.3604	1.20792	62.3604	26	62.3604	10.173	62.3604	5.87044	62.3604	12.6527	15.22	0.24
62.4007	-6.81188	62.4007	27	62.4007	4.10882	62.4007	13.9196	62.4007	2.70107	15.23	0.12046
62.4411	-2.83168	62.4411	24	62.4411	8.04462	62.4411	10.9688	62.4411	7.7494	15.24	0.07548
62.4814	-3.85148	62.4814	25	62.4814	11.9804	62.4814	18.0179	62.4814	10.7977	15.25	0.05389
62.5217	-2.87129	62.5217	40	62.5217	4.91622	62.5217	20.0671	62.5217	-3.15393	15.26	0.04074
62.5621	-0.89109	62.5621	25	62.5621	3.85202	62.5621	16.1162	62.5621	8.89441	15.27	0.03187
62.6024	0.08911	62.6024	30	62.6024	0.78782	62.6024	12.1654	62.6024	10.9427	15.28	0.02549
62.6427	-2.93069	62.6427	28	62.6427	8.72362	62.6427	12.2145	62.6427	0.99108	15.29	0.02089
62.6831	-4.95049	62.6831	29	62.6831	2.65942	62.6831	16.2637	62.6831	3.03941	15.3	0.01746
62.7234	5.0297	62.7234	25	62.7234	7.59522	62.7234	13.3128	62.7234	12.0877	15.31	0.01479
62.7638	-7.9901	62.7638	23	62.7638	-1.46898	62.7638	9.362	62.7638	15.1361	15.32	0.01268
62.8041	4.9901	62.8041	23	62.8041	4.46682	62.8041	15.4112	62.8041	5.18442	15.33	0.011
62.8444	-1.0297	62.8444	27	62.8444	6.40262	62.8444	12.4603	62.8444	5.23275	15.34	0.00963
62.8848	2.9505	62.8848	35	62.8848	3.33842	62.8848	6.50947	62.8848	23.2811	15.35	0.0085
62.9251	-2.06931	62.9251	32	62.9251	-2.72578	62.9251	14.5586	62.9251	4.32942	15.36	0.00756
62.9654	0.91089	62.9654	28	62.9654	7.21002	62.9654	14.6078	62.9654	4.37776	15.37	0.00677
63.0058	-0.10891	63.0058	33	63.0058	10.1458	63.0058	23.6569	63.0058	11.4261	15.38	0.0061
63.0461	1.87129	63.0461	35	63.0461	9.08162	63.0461	9.70609	63.0461	12.4744	15.39	0.00553
63.0865	-2.14851	63.0865	19	63.0865	3.01742	63.0865	18.7553	63.0865	6.52276	15.4	0.00504
63.1268	4.83168	63.1268	32	63.1268	7.95322	63.1268	13.8044	63.1268	10.5711	15.41	0.00461
63.1671	1.81188	63.1671	25	63.1671	6.88901	63.1671	19.8536	63.1671	10.6194	15.42	0.00423
63.2075	-8.20792	63.2075	29	63.2075	1.82481	63.2075	17.9027	63.2075	6.66777	15.43	0.0039
63.2478	3.77228	63.2478	28	63.2478	9.76061	63.2478	-0.04813	63.2478	-5.2839	15.44	0.00361
63.2882	-4.24752	63.2882	24	63.2882	5.69641	63.2882	9.00103	63.2882	7.76443	15.45	0.00335
63.3285	-2.26733	63.3285	35	63.3285	11.6322	63.3285	21.0502	63.3285	10.8128	15.46	0.00312
63.3688	9.71287	63.3688	24	63.3688	4.56801	63.3688	9.09934	63.3688	0.8611	15.47	0.00292
63.4092	4.69307	63.4092	31	63.4092	7.50381	63.4092	10.1485	63.4092	12.9094	15.48	0.00273
63.4495	-1.32673	63.4495	34	63.4495	1.43961	63.4495	10.1976	63.4495	9.95778	15.49	0.00257
63.4898	-5.34653	63.4898	29	63.4898	5.37541	63.4898	13.2468	63.4898	6.00611	15.5	0.00242
63.5302	-5.36634	63.5302	30	63.5302	2.31121	63.5302	13.296	63.5302	11.0544	15.51	0.00228
63.5705	2.61386	63.5705	13	63.5705	-1.75299	63.5705	12.3451	63.5705	3.10278	15.52	0.00216
63.6109	-0.40594	63.6109	28	63.6109	1.18281	63.6109	6.39428	63.6109	16.1511	15.53	0.00204
63.6512	-0.42574	63.6512	22	63.6512	8.11861	63.6512	14.4434	63.6512	7.19945	15.54	0.00194
63.6915	-1.44554	63.6915	34	63.6915	-2.94559	63.6915	23.4926	63.6915	-1.75222	15.55	0.00185
63.7319	-0.46535	63.7319	31	63.7319	6.99021	63.7319	15.5417	63.7319	7.29612	15.56	0.00176
63.7722	6.51485	63.7722	25	63.7722	1.92601	63.7722	9.5909	63.7722	7.34445	15.57	0.00168
63.8126	-6.50495	63.8126	28	63.8126	11.8618	63.8126	21.6401	63.8126	12.3928	15.58	0.00161
63.8529	1.47525	63.8529	28	63.8529	-1.20239	63.8529	13.6892	63.8529	7.44112	15.59	0.00154
63.8932	-5.54455	63.8932	23	63.8932	0.73341	63.8932	4.73837	63.8932	2.48946	15.6	0.00148
63.9336	2.43564	63.9336	21	63.9336	-2.33079	63.9336	9.78753	63.9336	4.53779	15.61	0.00142
63.9739	-11.5842	63.9739	29	63.9739	2.60501	63.9739	14.8367	63.9739	5.58613	15.62	0.00137
64.0142	1.39604	64.0142	33	64.0142	5.54081	64.0142	23.8858	64.0142	10.6345	15.63	0.00132
64.0546	-5.62376	64.0546	23	64.0546	2.47661	64.0546	14.935	64.0546	5.6828	15.64	0.00128
64.0949	-5.64356	64.0949	27	64.0949	4.41241	64.0949	12.9841	64.0949	2.73113	15.65	0.00124
64.1352	1.33663	64.1352	28	64.1352	-0.65179	64.1352	14.0333	64.1352	11.7795	15.66	0.0012
64.1756	14.3168	64.1756	23	64.1756	9.28401	64.1756	16.0825	64.1756	2.8278	15.67	0.00116
64.2159	-5.70297	64.2159	37	64.2159	6.21981	64.2159	14.1316	64.2159	21.8761	15.68	0.00113
64.2563	8.27723	64.2563	21	64.2563	10.1556	64.2563	17.1808	64.2563	12.9245	15.69	0.0011
64.2966	8.25743	64.2966	27	64.2966	6.09141	64.2966	15.2299	64.2966	12.9728	15.7	0.00107
64.3369	-1.76238	64.3369	29	64.3369	-1.97279	64.3369	22.2791	64.3369	14.0211	15.71	0.00104
64.3773	-3.78218	64.3773	22	64.3773	-2.037	64.3773	12.3282	64.3773	9.06948	15.72	0.00102
64.4176	7.19802	64.4176	35	64.4176	7.89881	64.4176	9.3774	64.4176	5.11781	15.73	0.00099
64.4579	-1.82178	64.4579	26	64.4579	5.8346	64.4579	18.4265	64.4579	3.16615	15.74	0.00097
64.4983	-3.84158	64.4983	23	64.4983	11.7704	64.4983	12.4757	64.4983	9.21448	15.75	0.00095
64.5386	-4.86139	64.5386	20	64.5386	6.7062	64.5386	11.5249	64.5386	5.26282	15.76	0.00094
64.579	2.11881	64.579	36	64.579	-0.358	64.579	19.574	64.579	4.31115	15.77	0.00092
64.6193	-0.90099	64.6193	32	64.6193	5.5778	64.6193	23.6232	64.6193	11.3595	15.78	0.0009
64.6596	6.07921	64.6596	26	64.6596	4.5136	64.6596	18.6723	64.6596	3.40782	15.79	0.00089
64.7	7.05941	64.7	19	64.7	6.4494	64.7	26.7215	64.7	13.4562	15.8	0.00088
64.7403	-0.9604	64.7403	27	64.7403	5.3852	64.7403	22.7706	64.7403	11.5045	15.81	0.00087
64.7806	3.0198	64.7806	26	64.7806	-2.679	64.7806	16.8198	64.7806	14.5528	15.82	0.00085
64.821	0	64.821	24	64.821	3.2568	64.821	13.869	64.821	2.60116	15.83	0.00085
64.8613	0.9802	64.8613	28	64.8613	4.1926	64.8613	14.9181	64.8613	5.6495	15.84	0.00084
64.9017	-5.0396	64.9017	22	64.9017	2.1284	64.9017	28.9673	64.9017	10.6978	15.85	0.00083
64.942	3.94059	64.942	20	64.942	3.0642	64.942	21.0164	64.942	10.7462	15.86	0.00082
64.9823	-7.07921	64.9823	20	64.9823	0	64.9823	27.0656	64.9823	13.7945	15.87	0.00082
										15.88	0.00081
										15.89	0.00081
										15.9	0.00081
										15.91	0.00081
										15.92	0.00081
										15.93	0.00081
										15.94	0.00081
										15.95	0.00081
										15.96	0.00081
										15.97	0.00082
										15.98	0.00082
										15.99	0.00083
										16	0.00083
										16.01	0.00092
										16.02	0.00093
										16.03	0.00094
										16.04	0.00095
										16.05	0.00097
										16.06	0.00098
										16.07	0.001
										16.08	0.00101
										16.09	0.00103
										16.1	0.00105
										16.11	0.00107
										16.12	0.00109
										16.13	0.00112
										16.14	0.00114
										16.15	0.00117
										16.16	0.0012
										16.17	0.00123
										16.18	0.00126
										16.19	0.0013
										16.2	0.00134
										16.21	0.00138
										16.22	0.00143
										16.23	0.00148
										16.24	0.00153
										16.25	0.00159
										16.26	0.00165
										16.27	0.00172
										16.28	0.00179
										16.29	0.00187
										16.3	0.00195
										16.31	0.00205
										16.32	0.00215
										16.33	0.00226
										16.34	0.00238
										16.35	0.00251
										16.36	0.00266
										16.37	0.00283
										16.38	0.00301
										16.39	0.00321
										16.4	0.00343
										16.41	0.00369
										16.42	0.00397
										16.43	0.00429
										16.44	0.00466
										16.45	0.00508
										16.46	0.00556
										16.47	0.00612
										16.48	0.00678
										16.49	0.00755
										16.5	0.00847
										16.51	0.00957
										16.52	0.01092
										16.53	0.01257
										16.54	0.01465
										16.55	0.01729
										16.56	0.02072
										16.57	0.0253
										16.58	0.03159
										16.59	0.04054
										16.6	0.05403
										16.61	0.07715
										16.62	0.12835
										16.63	0.26218
										16.64	0.56673
										16.65	1.04192
										16.66	1.34812
										16.67	1.06237
										16.68	0.58348
										16.69	0.27009
										16.7	0.13086
										16.71	0.07769
										16.72	0.05398
										16.73	0.04031
										16.74	0.03128
										16.75	0.02495
										16.76	0.02036
										16.77	0.01692
										16.78	0.01429
										16.79	0.01223
										16.8	0.01059
										16.81	0.00926
										16.82	0.00817
										16.83	0.00726
										16.84	0.0065
										16.85	0.00586
										16.86	0.00531
										16.87	0.00484
										16.88	0.00443
										16.89	0.00407
										16.9	0.00376
										16.91	0.00348
										16.92	0.00324
										16.93	0.00303
										16.94	0.00283
										16.95	0.00266
										16.96	0.0025
										16.97	0.00236
										16.98	0.00224
										16.99	0.00212
										17	0.00202
										17.01	0.00192
										17.02	0.00184
										17.03	0.00176
										17.04	0.00169
										17.05	0.00162
										17.06	0.00156
										17.07	0.0015
										17.08	0.00145
										17.09	0.00141
										17.1	0.00136
										17.11	0.00132
										17.12	0.00129
										17.13	0.00125
										17.14	0.00122
										17.15	0.0012
										17.16	0.00117
										17.17	0.00115
										17.18	0.00112
										17.19	0.00111
										17.2	0.00109
										17.21	0.00107
										17.22	0.00106
										17.23	0.00104
										17.24	0.00103
										17.25	0.00102
										17.26	0.00102
										17.27	0.00101
										17.28	0.001
										17.29	0.001
										17.3	0.001
										17.31	0.00099
										17.32	0.00099
										17.33	0.00099
										17.34	0.00099
										17.35	0.001
										17.36	0.001
										17.37	0.00101
										17.38	0.00101
										17.39	0.00102
										17.4	0.00103
										17.41	0.00104
										17.42	0.00105
										17.43	0.00106
										17.44	0.00108
										17.45	0.00109
										17.46	0.00111
										17.47	0.00113
										17.48	0.00115
										17.49	0.00117
										17.5	0.00119
										17.51	0.00122
										17.52	0.00124
										17.53	0.00127
										17.54	0.0013
										17.55	0.00134
										17.56	0.00137
										17.57	0.00141
										17.58	0.00145
										17.59	0.0015
										17.6	0.00154
										17.61	0.00159
										17.62	0.00165
										17.63	0.00171
										17.64	0.00177
										17.65	0.00184
										17.66	0.00191
										17.67	0.00199
										17.68	0.00208
										17.69	0.00217
										17.7	0.00227
										17.71	0.00238
										17.72	0.0025
										17.73	0.00263
										17.74	0.00277
										17.75	0.00293
										17.76	0.00309
										17.77	0.00328
										17.78	0.00349
										17.79	0.00371
										17.8	0.00397
										17.81	0.00425
										17.82	0.00456
										17.83	0.0049
										17.84	0.00529
										17.85	0.00575
										17.86	0.00626
										17.87	0.00677
										17.88	0.00745
										17.89	0.00824
										17.9	0.00917
										17.91	0.01026
										17.92	0.01157
										17.93	0.01313
										17.94	0.01504
										17.95	0.0174
										17.96	0.02036
										17.97	0.02415
										17.98	0.02909
										17.99	0.0357
										18	0.04482
										18.01	0.05789
										18.02	0.07787
										18.03	0.11338
										18.04	0.19418
										18.05	0.39808
										18.06	0.82787
										18.07	1.43438
										18.08	1.71335
										18.09	1.2668
										18.1	0.68245
										18.11	0.32168
										18.12	0.16282
										18.13	0.09997
										18.14	0.07047
										18.15	0.05296
										18.16	0.04127
										18.17	0.03301
										18.18	0.02699
										18.19	0.02246
										18.2	0.01897
										18.21	0.01623
										18.22	0.01404
										18.23	0.01226
										18.24	0.0108
										18.25	0.00958
										18.26	0.00856
										18.27	0.00769
										18.28	0.00695
										18.29	0.00631
										18.3	0.00575
										18.31	0.00527
										18.32	0.00484
										18.33	0.00447
										18.34	0.00413
										18.35	0.00383
										18.36	0.00357
										18.37	0.00333
										18.38	0.00311
										18.39	0.00292
										18.4	0.00274
										18.41	0.00258
										18.42	0.00243
										18.43	0.0023
										18.44	0.00217
										18.45	0.00206
										18.46	0.00196
										18.47	0.00186
										18.48	0.00177
										18.49	0.00169
										18.5	0.00161
										18.51	0.00154
										18.52	0.00148
										18.53	0.00141
										18.54	0.00136
										18.55	0.0013
										18.56	0.00125
										18.57	0.00121
										18.58	0.00116
										18.59	0.00112
										18.6	0.00108
										18.61	0.00105
										18.62	0.00101
										18.63	0.00098
										18.64	0.00095
										18.65	0.00092
										18.66	0.0009
										18.67	0.00087
										18.68	0.00085
										18.69	0.00083
										18.7	0.00081
										18.71	0.00079
										18.72	0.00077
										18.73	0.00076
										18.74	0.00074
										18.75	0.00073
										18.76	0.00071
										18.77	0.0007
										18.78	0.00069
										18.79	0.00068
										18.8	0.00067
										18.81	0.00067
										18.82	0.00066
										18.83	0.00065
										18.84	0.00065
										18.85	0.00065
										18.86	0.00064
										18.87	0.00064
										18.88	0.00064
										18.89	0.00064
										18.9	0.00065
										18.91	0.00065
										18.92	0.00065
										18.93	0.00066
										18.94	0.00067
										18.95	0.00068
										18.96	0.00069
										18.97	0.00072
										18.98	0.00073
										18.99	0.00075
										19	0.00078
										19.01	0.0008
										19.02	0.00084
										19.03	0.00092
										19.04	0.00097
										19.05	0.00102
										19.06	0.00107
										19.07	0.00114
										19.08	0.00122
										19.09	0.00131
										19.1	0.00141
										19.11	0.00154
										19.12	0.00169
										19.13	0.00187
										19.14	0.0021
										19.15	0.00237
										19.16	0.00272
										19.17	0.00316
										19.18	0.00374
										19.19	0.00451
										19.2	0.00557
										19.21	0.00708
										19.22	0.00937
										19.23	0.01333
										19.24	0.02199
										19.25	0.04335
										19.26	0.08885
										19.27	0.15668
										19.28	0.19788
										19.29	0.15603
										19.3	0.08819
										19.31	0.04291
										19.32	0.02173
										19.33	0.01314
										19.34	0.00921
										19.35	0.00694
										19.36	0.00544
										19.37	0.00439
										19.38	0.00362
										19.39	0.00304
										19.4	0.0026
										19.41	0.00226
										19.42	0.00198
										19.43	0.00176
										19.44	0.00157
										19.45	0.00142
										19.46	0.00129
										19.47	0.00119
										19.48	0.00109
										19.49	0.00101
										19.5	0.00095
										19.51	0.00089
										19.52	0.00083
										19.53	0.00079
										19.54	0.00075
										19.55	0.00071
										19.56	0.00068
										19.57	0.00065
										19.58	0.00062
										19.59	0.0006
										19.6	0.00058
										19.61	0.00056
										19.62	0.00054
										19.63	0.00053
										19.64	0.00052
										19.65	0.0005
										19.66	0.00049
										19.67	0.00048
										19.68	0.00048
										19.69	0.00047
										19.7	0.00046
										19.71	0.00053
										19.72	0.00053
										19.73	0.00053
										19.74	0.00052
										19.75	0.00044
										19.76	0.00044
										19.77	0.00044
										19.78	0.00044
										19.79	0.00044
										19.8	0.00044
										19.81	0.00044
										19.82	0.00045
										19.83	0.00045
										19.84	0.00046
										19.85	0.00046
										19.86	0.00047
										19.87	0.00047
										19.88	0.00048
										19.89	0.00049
										19.9	0.00049
										19.91	0.0005
										19.92	0.00051
										19.93	0.00052
										19.94	0.00053
										19.95	0.00054
										19.96	0.00055
										19.97	0.00057
										19.98	0.00058
										19.99	0.00059
										20	0.00061
										20.01	0.00063
										20.02	0.00064
										20.03	0.00066
										20.04	0.00068
										20.05	0.0007
										20.06	0.00074
										20.07	0.00077
										20.08	0.0008
										20.09	0.00082
										20.1	0.00086
										20.11	0.00089
										20.12	0.00092
										20.13	0.00096
										20.14	0.00101
										20.15	0.00105
										20.16	0.0011
										20.17	0.00115
										20.18	0.00121
										20.19	0.00128
										20.2	0.00135
										20.21	0.00142
										20.22	0.00151
										20.23	0.0016
										20.24	0.00171
										20.25	0.00183
										20.26	0.00196
										20.27	0.0021
										20.28	0.00227
										20.29	0.00246
										20.3	0.00268
										20.31	0.00293
										20.32	0.00322
										20.33	0.00356
										20.34	0.00396
										20.35	0.00444
										20.36	0.00503
										20.37	0.00575
										20.38	0.00665
										20.39	0.0078
										20.4	0.00931
										20.41	0.0114
										20.42	0.01456
										20.43	0.0203
										20.44	0.03203
										20.45	0.054
										20.46	0.08451
										20.47	0.10457
										20.48	0.10329
										20.49	0.1194
										20.5	0.19517
										20.51	0.34527
										20.52	0.49763
										20.53	0.46997
										20.54	0.29901
										20.55	0.15477
										20.56	0.07727
										20.57	0.04395
										20.58	0.02947
										20.59	0.02173
										20.6	0.01681
										20.61	0.01341
										20.62	0.01095
										20.63	0.00913
										20.64	0.00773
										20.65	0.00665
										20.66	0.00579
										20.67	0.00509
										20.68	0.00452
										20.69	0.00405
										20.7	0.00366
										20.71	0.00333
										20.72	0.00305
										20.73	0.0028
										20.74	0.0026
										20.75	0.00242
										20.76	0.00226
										20.77	0.00212
										20.78	0.002
										20.79	0.0019
										20.8	0.00181
										20.81	0.00172
										20.82	0.00165
										20.83	0.00159
										20.84	0.00153
										20.85	0.00148
										20.86	0.00144
										20.87	0.0014
										20.88	0.00137
										20.89	0.00134
										20.9	0.00131
										20.91	0.00129
										20.92	0.00127
										20.93	0.00126
										20.94	0.00125
										20.95	0.00124
										20.96	0.00123
										20.97	0.00123
										20.98	0.00123
[truncated: 9,901 more rows]

## Sheet: Fig1(e)
0.1V		0.3V		0.6V		1.0V		1.2V
399.193	95.4211	399.193	92.1988	399.193	97.5853	399.193	97.0075	399.193	94.2001
400.157	96.2801	400.157	91.8191	400.157	97.653	400.157	97.0994	400.157	94.2471
401.121	97.2528	401.121	91.8737	401.121	97.3727	401.121	97.1783	401.121	93.9373
402.085	98.118	402.085	92.2824	402.085	96.7455	402.085	97.3954	402.085	93.431
403.05	98.6863	403.05	92.8022	403.05	95.9222	403.05	97.8613	403.05	92.9148
404.014	98.8358	404.014	93.148	404.014	95.1653	404.014	98.4897	404.014	92.5132
404.978	98.5265	404.978	93.1189	404.978	94.7357	404.978	98.9645	404.978	92.2664
405.942	97.7991	405.942	92.6765	405.942	94.752	405.942	98.8722	405.942	92.1502
406.906	96.7751	406.906	91.958	406.906	95.118	406.906	97.9463	406.906	92.1004
407.871	95.6577	407.871	91.2323	407.871	95.5852	407.871	96.2913	407.871	92.0432
408.835	94.7123	408.835	90.8156	408.835	95.9258	408.835	94.4268	408.835	91.9426
409.799	94.2048	409.799	90.9699	409.799	96.0934	409.799	93.0886	409.799	91.8549
410.764	94.3103	410.764	91.8181	410.764	96.2421	410.764	92.8966	410.764	91.9397
411.728	95.0289	411.728	93.2896	411.728	96.5928	411.728	94.081	411.728	92.3937
412.692	96.1429	412.692	95.0976	412.692	97.2472	412.692	96.3716	412.692	93.32
413.656	97.2538	413.656	96.7692	413.656	98.0677	413.656	99.0661	413.656	94.6001
414.62	97.9367	414.62	97.7846	414.62	98.7227	414.62	101.29	414.62	95.8788
415.585	97.9873	415.585	97.8349	415.585	98.91	415.585	102.411	415.585	96.7503
416.549	97.5873	416.549	97.0348	416.549	98.6163	416.549	102.371	416.549	97.056
417.513	97.2067	417.513	95.8726	417.513	98.1737	417.513	101.658	417.513	97.024
418.477	97.2994	418.477	94.9097	418.477	98.0561	418.477	100.936	418.477	97.0976
419.442	98.0254	419.442	94.4739	419.442	98.591	419.442	100.672	419.442	97.6023
420.406	99.1527	420.406	94.5297	420.406	99.7638	420.406	100.957	420.406	98.4935
421.37	100.16	421.37	94.7623	421.37	101.182	421.37	101.559	421.37	99.3285
422.334	100.517	422.334	94.835	422.334	102.233	422.334	102.105	422.334	99.5115
423.298	100.023	423.298	94.6845	423.298	102.415	423.298	102.319	423.298	98.709
424.263	98.9488	424.263	94.6176	424.263	101.649	424.263	102.179	424.263	97.1297
425.227	97.8496	425.227	95.0893	425.227	100.321	425.227	101.866	425.227	95.4124
426.191	97.2144	426.191	96.341	426.191	99.0442	426.191	101.595	426.191	94.2358
427.155	97.2255	427.155	98.1675	427.155	98.3464	427.155	101.446	427.155	93.9639
428.12	97.7333	428.12	99.9452	428.12	98.4329	428.12	101.309	428.12	94.5101
429.084	98.3937	429.084	100.909	429.084	99.102	429.084	100.944	429.084	95.4225
430.048	98.8766	430.048	100.57	430.048	99.8406	430.048	100.142	430.048	96.139
431.012	99.0324	431.012	99.0268	431.012	100.101	431.012	98.9084	431.012	96.2996
431.977	98.9193	431.977	96.9182	431.977	99.6176	431.977	97.547	431.977	95.9269
432.941	98.6975	432.941	95.0292	432.941	98.5321	432.941	96.5565	432.941	95.3515
433.905	98.5059	433.905	93.8815	433.905	97.2707	433.905	96.4094	433.905	94.9635
434.869	98.4174	434.869	93.5732	434.869	96.294	434.869	97.3361	434.869	94.9852
435.834	98.4657	435.834	93.881	435.834	95.8984	435.834	99.2001	435.834	95.3834
436.798	98.6771	436.798	94.4761	436.798	96.1371	436.798	101.503	436.798	95.9308
437.762	99.0566	437.762	95.1122	437.762	96.8571	437.762	103.543	437.762	96.3672
438.726	99.5438	438.726	95.6966	438.726	97.8102	438.726	104.707	438.726	96.5669
439.69	99.9943	439.69	96.2303	439.69	98.7721	439.69	104.738	439.69	96.5989
440.655	100.235	440.655	96.6921	440.655	99.6091	440.655	103.815	440.655	96.6326
441.619	100.165	441.619	96.979	441.619	100.279	441.619	102.415	441.619	96.7734
442.583	99.834	442.583	96.9505	442.583	100.8	442.583	101.084	442.583	96.9665
443.547	99.4292	443.547	96.5377	443.547	101.217	443.547	100.249	443.547	97.0385
444.512	99.1712	444.512	95.8242	444.512	101.559	444.512	100.102	444.512	96.8386
445.476	99.1669	445.476	95.0246	445.476	101.784	445.476	100.566	445.476	96.3679
446.44	99.3247	446.44	94.3609	446.44	101.745	446.44	101.325	446.44	95.7904
447.404	99.4113	447.404	93.9272	447.404	101.245	447.404	101.943	447.404	95.3133
448.369	99.2244	448.369	93.6552	448.369	100.174	448.369	102.05	448.369	95.043
449.333	98.7535	449.333	93.4073	449.333	98.6557	449.333	101.516	449.333	94.9394
450.297	98.2049	450.297	93.1145	450.297	97.056	450.297	100.527	450.297	94.8927
451.261	97.871	451.261	92.8449	451.261	95.8307	451.261	99.489	451.261	94.8347
452.226	97.9394	452.226	92.7555	452.226	95.2896	452.226	98.8237	452.226	94.7811
453.19	98.3691	453.19	92.9751	453.19	95.4393	453.19	98.7489	453.19	94.7834
454.154	98.9071	454.154	93.5062	454.154	96.0069	454.154	99.1696	454.154	94.8529
455.118	99.235	455.118	94.2139	455.118	96.6326	455.118	99.7369	455.118	94.94
456.082	99.1669	456.082	94.909	456.082	97.1095	456.082	100.054	456.082	94.9946
457.047	98.7751	457.047	95.4728	457.047	97.5	457.047	99.9175	457.047	95.0527
458.011	98.361	458.011	95.9312	458.011	98.0381	458.011	99.4322	458.011	95.2542
458.975	98.2911	458.975	96.4238	458.975	98.8982	458.975	98.9402	458.975	95.7518
459.939	98.8078	459.939	97.089	459.939	100.015	459.939	98.8164	459.939	96.5719
460.904	99.9147	460.904	97.9415	460.904	101.087	460.904	99.2725	460.904	97.5354
461.868	101.37	461.868	98.8159	461.868	101.745	461.868	100.264	461.868	98.3079
462.832	102.77	462.832	99.4186	462.832	101.778	462.832	101.521	462.832	98.568
463.796	103.688	463.796	99.4762	463.796	101.25	463.796	102.681	463.796	98.1987
464.76	103.831	464.76	98.9053	464.76	100.463	464.76	103.439	464.76	97.3759
465.725	103.142	465.725	97.8923	465.725	99.7686	465.725	103.664	465.725	96.481
466.689	101.828	466.689	96.8116	466.689	99.3872	466.689	103.419	466.689	95.8895
467.653	100.269	467.653	96.0336	467.653	99.3366	467.653	102.892	467.653	95.7795
468.618	98.8828	468.618	95.7501	468.618	99.4942	468.618	102.29	468.618	96.0791
469.582	98.0025	469.582	95.9214	469.582	99.7161	469.582	101.769	469.582	96.5587
470.546	97.801	470.546	96.3549	470.546	99.9356	470.546	101.407	470.546	96.9902
471.51	98.2813	471.51	96.8497	471.51	100.194	471.51	101.239	471.51	97.2815
472.474	99.3128	472.474	97.3196	472.474	100.604	472.474	101.294	472.474	97.5174
473.439	100.695	473.439	97.8169	473.439	101.264	473.439	101.621	473.439	97.8839
474.403	102.209	474.403	98.448	474.403	102.181	474.403	102.263	474.403	98.5225
475.367	103.645	475.367	99.2499	475.367	103.241	475.367	103.199	475.367	99.4156
476.331	104.803	476.331	100.126	476.331	104.238	476.331	104.307	476.331	100.384
477.296	105.518	477.296	100.89	477.296	104.958	477.296	105.365	477.296	101.193
478.26	105.71	478.26	101.382	478.26	105.248	478.26	106.125	478.26	101.693
479.224	105.433	479.224	101.569	479.224	105.074	479.224	106.412	479.224	101.881
480.188	104.855	480.188	101.551	480.188	104.51	480.188	106.189	480.188	101.852
481.152	104.179	481.152	101.474	481.152	103.718	481.152	105.562	481.152	101.689
482.117	103.552	482.117	101.424	482.117	102.897	482.117	104.729	482.117	101.398
483.081	103.033	483.081	101.376	483.081	102.242	483.081	103.923	483.081	100.943
484.045	102.638	484.045	101.228	484.045	101.896	484.045	103.364	484.045	100.342
485.009	102.398	485.009	100.884	485.009	101.905	485.009	103.215	485.009	99.7251
485.974	102.377	485.974	100.343	485.974	102.204	485.974	103.532	485.974	99.2982
486.938	102.627	486.938	99.7308	486.938	102.663	486.938	104.231	486.938	99.2233
487.902	103.103	487.902	99.2617	487.902	103.159	487.902	105.106	487.902	99.507
488.866	103.637	488.866	99.1437	488.866	103.642	488.866	105.912	488.866	99.9891
489.831	104.001	489.831	99.4729	489.831	104.129	489.831	106.473	489.831	100.446
490.795	104.029	490.795	100.173	490.795	104.633	490.795	106.742	490.795	100.733
491.759	103.711	491.759	101.012	491.759	105.09	491.759	106.777	491.759	100.845
492.723	103.183	492.723	101.687	492.723	105.352	492.723	106.63	492.723	100.86
493.688	102.627	493.688	101.934	493.688	105.263	493.688	106.26	493.688	100.814
494.652	102.16	494.652	101.619	494.652	104.768	494.652	105.546	494.652	100.626
495.616	101.784	495.616	100.779	495.616	103.971	495.616	104.408	495.616	100.145
496.58	101.43	496.58	99.5894	496.58	103.092	496.58	102.941	496.58	99.3018
497.545	101.033	497.545	98.3119	497.545	102.362	497.545	101.454	497.545	98.2298
498.509	100.598	498.509	97.2227	498.509	101.937	498.509	100.352	498.509	97.2628
499.473	100.211	499.473	96.5645	499.473	101.871	499.473	99.9537	499.473	96.7917
500.437	100.005	500.437	96.5073	500.437	102.143	500.437	100.331	500.437	97.0717
501.401	100.115	501.401	97.0991	501.401	102.685	501.401	101.273	501.401	98.0778
502.366	100.615	502.366	98.2117	502.366	103.378	502.366	102.375	502.366	99.4826
503.33	101.458	503.33	99.5286	503.33	104.039	503.33	103.22	503.33	100.785
504.294	102.451	504.294	100.631	504.294	104.461	504.294	103.578	504.294	101.544
505.258	103.306	505.258	101.183	505.258	104.49	505.258	103.504	505.258	101.586
506.223	103.775	506.223	101.108	506.223	104.126	506.223	103.268	506.223	101.058
507.187	103.778	507.187	100.631	507.187	103.532	507.187	103.175	507.187	100.286
508.151	103.425	508.151	100.129	508.151	102.953	508.151	103.369	508.151	99.5552
509.115	102.91	509.115	99.8815	509.115	102.566	509.115	103.76	509.115	98.9605
510.079	102.347	510.079	99.8738	510.079	102.385	510.079	104.073	510.079	98.4167
511.044	101.697	511.044	99.8082	511.044	102.266	511.044	104.024	511.044	97.7975
512.008	100.859	512.008	99.3268	512.008	102.034	512.008	103.5	512.008	97.1021
512.972	99.8667	512.972	98.3061	512.972	101.624	512.972	102.642	512.972	96.5216
513.937	99.0122	513.937	97.0008	513.937	101.126	513.937	101.781	513.937	96.3539
514.901	98.7643	514.901	95.9298	514.901	100.721	514.901	101.257	514.901	96.8279
515.865	99.5027	515.865	95.5902	515.865	100.537	515.865	101.258	515.865	97.9464
516.829	101.219	516.829	96.1654	516.829	100.553	516.829	101.741	516.829	99.42
517.793	103.363	517.793	97.3704	517.793	100.592	517.793	102.477	517.793	100.728
518.758	105.005	518.758	98.5421	518.758	100.43	518.758	103.173	518.758	101.321
519.722	105.325	519.722	98.9861	519.722	99.9589	519.722	103.64	519.722	100.894
520.686	104.123	520.686	98.3821	520.686	99.2802	520.686	103.856	520.686	99.5607
521.65	101.895	521.65	96.9241	521.65	98.63	521.65	103.895	521.65	97.7572
522.615	99.4479	522.615	95.1138	522.615	98.215	522.615	103.785	522.615	95.9841
523.579	97.4235	523.579	93.4431	523.579	98.0981	523.579	103.45	523.579	94.5923
524.543	96.0737	524.543	92.2031	524.543	98.1962	524.543	102.768	524.543	93.7201
525.507	95.3207	525.507	91.4667	525.507	98.3542	525.507	101.707	525.507	93.3334
526.471	94.9555	526.471	91.1707	526.471	98.4292	526.471	100.41	526.471	93.2942
527.436	94.8124	527.436	91.2101	527.436	98.3361	527.436	99.1603	527.436	93.4236
528.4	94.8155	528.4	91.4874	528.4	98.0446	528.4	98.2392	528.4	93.5494
529.364	94.9115	529.364	91.91	529.364	97.5583	529.364	97.7792	529.364	93.5445
530.328	94.9967	530.328	92.3696	530.328	96.9125	530.328	97.7195	530.328	93.3533
531.293	94.927	531.293	92.7393	531.293	96.1893	531.293	97.8738	531.293	92.9986
532.257	94.6027	532.257	92.9003	532.257	95.5103	532.257	98.0392	532.257	92.5622
533.221	94.048	533.221	92.7773	533.221	94.9797	533.221	98.0762	533.221	92.1375
534.185	93.4153	534.185	92.3585	534.185	94.6029	534.185	97.9303	534.185	91.7765
535.15	92.9046	535.15	91.6921	535.15	94.2513	535.15	97.6165	535.15	91.4653
536.114	92.6552	536.114	90.8647	536.114	93.7276	536.114	97.195	536.114	91.1471
537.078	92.6798	537.078	89.9759	537.078	92.9073	537.078	96.7472	537.078	90.7772
538.042	92.8673	538.042	89.1127	538.042	91.8483	538.042	96.3426	538.042	90.365
539.006	93.0308	539.006	88.3287	539.006	90.7713	539.006	95.9942	539.006	89.9659
539.971	92.9633	539.971	87.6319	539.971	89.9153	539.971	95.6318	539.971	89.632
540.935	92.4904	540.935	86.9902	540.935	89.3781	540.935	95.1266	540.935	89.3643
541.899	91.5307	541.899	86.3537	541.899	89.0578	541.899	94.3719	541.899	89.1087
542.864	90.1543	542.864	85.6846	542.864	88.7328	542.864	93.3753	542.864	88.7968
543.828	88.5988	543.828	84.977	543.828	88.2121	543.828	92.2989	543.828	88.398
544.792	87.2019	544.792	84.2521	544.792	87.4485	544.792	91.4072	544.792	87.9393
545.756	86.2642	545.756	83.5316	545.756	86.5439	545.756	90.9467	545.756	87.478
546.72	85.9041	546.72	82.8077	546.72	85.6655	546.72	91.0168	546.72	87.0488
547.685	85.9864	547.685	82.0322	547.685	84.9417	547.685	91.4997	547.685	86.629
548.649	86.1774	548.649	81.1384	548.649	84.4064	548.649	92.0897	548.649	86.1528
549.613	86.1162	549.613	80.0871	549.613	84.0135	549.613	92.423	549.613	85.5671
550.577	85.6013	550.577	78.9063	550.577	83.6894	550.577	92.248	550.577	84.8839
551.542	84.665	551.542	77.6898	551.542	83.3708	551.542	91.5314	551.542	84.1764
552.506	83.494	552.506	76.5522	552.506	83.0021	552.506	90.4405	552.506	83.5201
553.47	82.2795	553.47	75.5677	553.47	82.5176	553.47	89.2273	553.47	82.9269
554.434	81.1141	554.434	74.7319	554.434	81.8502	554.434	88.0991	554.434	82.3339
555.399	79.9924	555.399	73.9672	555.399	80.9739	555.399	87.1453	555.399	81.6583
556.363	78.8816	556.363	73.1658	556.363	79.9444	556.363	86.3481	556.363	80.8724
557.327	77.7835	557.327	72.2426	557.327	78.8873	557.327	85.6471	557.327	80.0337
558.291	76.7344	558.291	71.1643	558.291	77.9276	558.291	84.9995	558.291	79.2346
559.255	75.7559	559.255	69.9458	559.255	77.1103	559.255	84.3893	559.255	78.517
560.22	74.8162	560.22	68.6298	560.22	76.3736	560.22	83.7913	560.22	77.825
561.184	73.8456	561.184	67.2752	561.184	75.5993	561.184	83.1415	561.184	77.0441
562.148	72.8	562.148	65.957	562.148	74.7054	562.148	82.3571	562.148	76.0999
563.112	71.7159	563.112	64.7626	563.112	73.7121	563.112	81.402	563.112	75.0389
564.077	70.7049	564.077	63.7711	564.077	72.7307	564.077	80.3387	564.077	74.0199
565.041	69.8877	565.041	63.02	565.041	71.8855	565.041	79.3138	565.041	73.2226
566.005	69.3149	566.005	62.481	566.005	71.2294	566.005	78.4782	566.005	72.741
566.969	68.9264	566.969	62.0602	566.969	70.7074	566.969	77.8939	566.969	72.531
567.933	68.5744	567.933	61.6295	567.933	70.1885	567.933	77.4891	567.933	72.4361
568.898	68.1028	568.898	61.0824	568.898	69.5471	568.898	77.0998	568.898	72.2736
569.862	67.4401	569.862	60.3866	569.862	68.7451	569.862	76.5799	569.862	71.9313
570.826	66.6365	570.826	59.5966	570.826	67.8545	570.826	75.8994	570.826	71.411
571.79	65.8193	571.79	58.8165	571.79	67.005	571.79	75.1456	571.79	70.7972
572.755	65.1071	572.755	58.1465	572.755	66.3063	572.755	74.4403	572.755	70.1926
573.719	64.5502	573.719	57.6488	573.719	65.8012	573.719	73.8504	573.719	69.6773
574.683	64.1255	574.683	57.34	574.683	65.4642	574.683	73.357	574.683	69.3032
575.647	63.772	575.647	57.1972	575.647	65.2301	575.647	72.8875	575.647	69.1006
576.612	63.4405	576.612	57.1708	576.612	65.0329	576.612	72.3795	576.612	69.0777
577.576	63.1235	577.576	57.201	577.576	64.8348	577.576	71.8278	577.576	69.2126
578.54	62.8485	578.54	57.2364	578.54	64.6319	578.54	71.2855	578.54	69.449
579.504	62.642	579.504	57.2481	579.504	64.437	579.504	70.8249	579.504	69.7072
580.469	62.4963	580.469	57.2341	580.469	64.2551	580.469	70.4917	580.469	69.9067
581.433	62.3651	581.433	57.2114	581.433	64.0715	581.433	70.2833	581.433	69.9914
582.397	62.1916	582.397	57.2022	582.397	63.8607	582.397	70.1589	582.397	69.9461
583.361	61.9501	583.361	57.2214	583.361	63.6131	583.361	70.0676	583.361	69.8008
584.326	61.6695	584.326	57.2732	584.326	63.3576	584.326	69.9783	584.326	69.622
585.29	61.4214	585.29	57.357	585.29	63.1606	585.29	69.8945	585.29	69.493
586.254	61.2818	586.254	57.4757	586.254	63.0968	586.254	69.8495	586.254	69.4874
587.218	61.2938	587.218	57.637	587.218	63.2097	587.218	69.8875	587.218	69.6452
588.182	61.4546	588.182	57.8444	588.182	63.4855	588.182	70.0383	588.182	69.9593
589.147	61.7264	589.147	58.0836	589.147	63.8574	589.147	70.2989	589.147	70.3767
590.111	62.0561	590.111	58.3135	590.111	64.2322	590.111	70.6247	590.111	70.8125
591.075	62.3859	591.075	58.4701	591.075	64.5269	591.075	70.9388	591.075	71.1734
592.039	62.6572	592.039	58.4893	592.039	64.6997	592.039	71.1604	592.039	71.3891
593.004	62.8171	593.004	58.3386	593.004	64.7582	593.004	71.2461	593.004	71.4374
593.968	62.8343	593.968	58.0358	593.968	64.7395	593.968	71.2151	593.968	71.3453
594.932	62.7151	594.932	57.6361	594.932	64.6769	594.932	71.1365	594.932	71.1613
595.896	62.5052	595.896	57.2006	595.896	64.5826	595.896	71.088	595.896	70.9238
596.861	62.2752	596.861	56.7745	596.861	64.4556	596.861	71.1222	596.861	70.65
597.825	62.0977	597.825	56.3851	597.825	64.3033	597.825	71.2557	597.825	70.3474
598.789	62.0236	598.789	56.0509	598.789	64.1525	598.789	71.4783	598.789	70.0309
599.753	62.0653	599.753	55.7856	599.753	64.0411	599.753	71.7648	599.753	69.7285
600.717	62.1947	600.717	55.5945	600.717	63.9951	600.717	72.0848	600.717	69.4702
601.682	62.3602	601.682	55.467	601.682	64.008	601.682	72.4056	601.682	69.2696
602.646	62.5108	602.646	55.3762	602.646	64.0418	602.646	72.6935	602.646	69.1143
603.61	62.6145	603.61	55.2917	603.61	64.0507	603.61	72.9187	603.61	68.9764
604.574	62.662	604.574	55.1989	604.574	64.0101	604.574	73.0661	604.574	68.8351
605.539	62.6619	605.539	55.1153	605.539	63.9341	605.539	73.1454	605.539	68.6974
606.503	62.6361	606.503	55.094	606.503	63.87	606.503	73.1937	606.503	68.6047
607.467	62.6207	607.467	55.21	607.467	63.8758	607.467	73.2645	607.467	68.6203
608.431	62.6668	608.431	55.5355	608.431	63.9949	608.431	73.4065	608.431	68.8062
609.396	62.8316	609.396	56.11	609.396	64.2403	609.396	73.6423	609.396	69.199
610.36	63.1557	610.36	56.9202	610.36	64.5942	610.36	73.9589	610.36	69.7942
611.324	63.6368	611.324	57.8969	611.324	65.0175	611.324	74.3142	611.324	70.5469
612.288	64.2185	612.288	58.9354	612.288	65.4635	612.288	74.6555	612.288	71.3848
613.253	64.8067	613.253	59.9274	613.253	65.8874	613.253	74.9395	613.253	72.2288
614.217	65.3065	614.217	60.7903	614.217	66.2527	614.217	75.1429	614.217	73.008
615.181	65.6593	615.181	61.4821	615.181	66.5379	615.181	75.2652	615.181	73.6683
616.145	65.8657	616.145	62.0029	616.145	66.7454	616.145	75.3251	616.145	74.1771
617.109	65.983	617.109	62.3864	617.109	66.9073	617.109	75.355	617.109	74.5306
618.074	66.0937	618.074	62.6819	618.074	67.077	618.074	75.3906	618.074	74.7577
619.038	66.2601	619.038	62.9314	619.038	67.3027	619.038	75.4575	619.038	74.9106
620.002	66.4952	620.002	63.1543	620.002	67.5986	620.002	75.5629	620.002	75.0422
620.966	66.7678	620.966	63.3474	620.966	67.9371	620.966	75.6983	620.966	75.1833
621.931	67.0297	621.931	63.4981	621.931	68.2634	621.931	75.847	621.931	75.3359
622.895	67.242	622.895	63.5975	622.895	68.5216	622.895	75.9918	622.895	75.4817
623.859	67.3875	623.859	63.6473	623.859	68.6789	623.859	76.1171	623.859	75.5978
624.823	67.4747	624.823	63.6611	624.823	68.7436	624.823	76.2126	624.823	75.6737
625.788	67.5211	625.788	63.6486	625.788	68.7479	625.788	76.2645	625.788	75.7179
626.752	67.5537	626.752	63.6213	626.752	68.745	626.752	76.2745	626.752	75.7536
627.716	67.5923	627.716	63.5854	627.716	68.7743	627.716	76.2584	627.716	75.8025
628.68	67.6428	628.68	63.5427	628.68	68.8452	628.68	76.2435	628.68	75.8706
629.644	67.6955	629.644	63.4902	629.644	68.9382	629.644	76.2574	629.644	75.9444
630.609	67.7312	630.609	63.4189	630.609	69.0207	630.609	76.3153	630.609	75.9995
631.573	67.7309	631.573	63.3147	631.573	69.0654	631.573	76.4111	631.573	76.0141
632.537	67.6867	632.537	63.1645	632.537	69.0625	632.537	76.52	632.537	75.9786
633.501	67.608	633.501	62.9661	633.501	69.0233	633.501	76.61	633.501	75.8979
634.466	67.5195	634.466	62.7345	634.466	68.974	634.466	76.6589	634.466	75.7843
635.43	67.4491	635.43	62.4975	635.43	68.9424	635.43	76.665	635.43	75.6495
636.394	67.4143	636.394	62.2811	636.394	68.9454	636.394	76.6465	636.394	75.4997
637.358	67.4158	637.358	62.0956	637.358	68.9827	637.358	76.631	637.358	75.3379
638.323	67.4418	638.323	61.9329	638.323	69.0407	638.323	76.6428	638.323	75.1715
639.287	67.478	639.287	61.7772	639.287	69.1036	639.287	76.694	639.287	75.0162
640.251	67.5156	640.251	61.6206	640.251	69.1637	640.251	76.7827	640.251	74.8928
641.215	67.5519	641.215	61.4714	641.215	69.224	641.215	76.8969	641.215	74.818
642.179	67.5853	642.179	61.3485	642.179	69.2924	642.179	77.0201	642.179	74.7948
643.144	67.6107	643.144	61.2685	643.144	69.3701	643.144	77.1379	643.144	74.8105
644.108	67.6201	644.108	61.233	644.108	69.446	644.108	77.241	644.108	74.8429
645.072	67.6074	645.072	61.2282	645.072	69.4994	645.072	77.3251	645.072	74.8727
646.036	67.5721	646.036	61.2341	646.036	69.5135	646.036	77.3883	646.036	74.8908
647.001	67.5203	647.001	61.2366	647.001	69.4883	647.001	77.4287	647.001	74.899
647.965	67.4617	647.965	61.2345	647.965	69.4444	647.965	77.4454	647.965	74.9041
648.929	67.4061	648.929	61.2371	648.929	69.4124	648.929	77.4428	648.929	74.911
649.893	67.3605	649.893	61.2548	649.893	69.4133	649.893	77.4351	649.893	74.9187
650.858	67.3285	650.858	61.2897	650.858	69.4425	650.858	77.4432	650.858	74.922
651.822	67.3094	651.822	61.3332	651.822	69.4717	651.822	77.4864	651.822	74.9155
652.786	67.2986	652.786	61.3716	652.786	69.467	652.786	77.5737	652.786	74.8964
653.75	67.2889	653.75	61.3942	653.75	69.4109	653.75	77.6997	653.75	74.8646
654.715	67.2722	654.715	61.3974	654.715	69.312	654.715	77.846	654.715	74.8219
655.679	67.2408	655.679	61.3801	655.679	69.1991	655.679	77.9877	655.679	74.7678
656.643	67.1852	656.643	61.3323	656.643	69.1002	656.643	78.1004	656.643	74.6974
657.607	67.0939	657.607	61.229	657.607	69.0241	657.607	78.1682	657.607	74.6006
658.572	66.9614	658.572	61.0401	658.572	68.9605	658.572	78.1927	658.572	74.4711
659.536	66.8062	659.536	60.7638	659.536	68.9045	659.536	78.201	659.536	74.3212
660.5	66.6861	660.5	60.4627	660.5	68.8824	660.5	78.2466	660.5	74.1929
661.464	66.6834	661.464	60.257	661.464	68.9517	661.464	78.3887	661.464	74.1457
662.428	66.8577	662.428	60.2583	662.428	69.1635	662.428	78.6592	662.428	74.2202
663.393	67.2086	663.393	60.5011	663.393	69.5266	663.393	79.0472	663.393	74.4108
664.357	67.6752	664.357	60.928	664.357	69.9968	664.357	79.5067	664.357	74.6697
665.321	68.1404	665.321	61.4023	665.321	70.4702	665.321	79.957	665.321	74.9191
666.285	68.4144	666.285	61.7016	666.285	70.7614	666.285	80.2651	666.285	75.0493
667.25	68.2466	667.25	61.5352	667.25	70.6199	667.25	80.2523	667.25	74.9242
668.214	67.5289	668.214	60.7663	668.214	69.9441	668.214	79.842	668.214	74.4844
669.178	66.6295	669.178	59.7863	669.178	69.1017	669.178	79.2876	669.178	73.9372
670.142	66.1199	670.142	59.2263	670.142	68.632	670.142	78.9705	670.142	73.6228
671.106	66.1199	671.106	59.2263	671.106	68.632	671.106	78.9705	671.106	73.6228
672.071	66.4009	672.071	59.5348	672.071	68.8893	672.071	79.1499	672.071	73.7969
673.035	66.741	673.035	59.9039	673.035	69.208	673.035	79.3788	673.035	74.0036
673.999	67.0096	673.999	60.1888	673.999	69.4708	673.999	79.58	673.999	74.1637
674.963	67.1461	674.963	60.3268	674.963	69.6156	674.963	79.7145	674.963	74.2484
675.928	67.1493	675.928	60.3228	675.928	69.63	675.928	79.7762	675.928	74.2637
676.892	67.0653	676.892	60.2314	676.892	69.5475	676.892	79.7861	676.892	74.2362
677.856	66.9525	677.856	60.1151	677.856	69.4207	677.856	79.7727	677.856	74.1907
678.82	66.8452	678.82	60.0035	678.82	69.2877	678.82	79.7525	678.82	74.1335
679.785	66.747	679.785	59.8904	679.785	69.1625	679.785	79.7274	679.785	74.055
680.749	66.6537	680.749	59.762	680.749	69.0515	680.749	79.6994	680.749	73.9465
681.713	66.5754	681.713	59.6232	681.713	68.9705	681.713	79.6809	681.713	73.8147
682.677	66.5394	682.677	59.4996	682.677	68.9455	682.677	79.6931	682.677	73.6826
683.641	66.5741	683.641	59.4208	683.641	68.998	683.641	79.7529	683.641	73.5785
684.606	66.6933	684.606	59.4045	684.606	69.1325	684.606	79.8625	684.606	73.5231
685.57	66.8912	685.57	59.4534	685.57	69.3347	685.57	80.0092	685.57	73.524
686.534	67.149	686.534	59.5625	686.534	69.5781	686.534	80.1726	686.534	73.5756
687.499	67.4426	687.499	59.7238	687.499	69.8343	687.499	80.3343	687.499	73.6643
688.463	67.7486	688.463	59.9263	688.463	70.0802	688.463	80.4828	688.463	73.7735
689.427	68.0486	689.427	60.1551	689.427	70.3044	689.427	80.6165	689.427	73.8907
690.391	68.3308	690.391	60.3929	690.391	70.5077	690.391	80.7396	690.391	74.0121
691.355	68.5908	691.355	60.6258	691.355	70.7	691.355	80.8579	691.355	74.142
692.32	68.8307	692.32	60.8493	692.32	70.894	692.32	80.9752	692.32	74.2871
693.284	69.0568	693.284	61.0678	693.284	71.0992	693.284	81.0927	693.284	74.4496
694.248	69.2749	694.248	61.2885	694.248	71.3167	694.248	81.209	694.248	74.6232
695.212	69.4876	695.212	61.5145	695.212	71.5385	695.212	81.3224	695.212	74.7968
696.177	69.6936	696.177	61.741	696.177	71.7519	696.177	81.4326	696.177	74.9602
697.141	69.8908	697.141	61.9589	697.141	71.9464	697.141	81.5415	697.141	75.1103
698.105	70.0807	698.105	62.1612	698.105	72.1196	698.105	81.652	698.105	75.2504
699.069	70.2692	699.069	62.3477	699.069	72.2785	699.069	81.7657	699.069	75.3857
700.034	70.4647	700.034	62.524	700.034	72.4348	700.034	81.8805	700.034	75.5173
700.998	70.6718	700.998	62.6954	700.998	72.5983	700.998	81.9906	700.998	75.6422
701.962	70.8867	701.962	62.8607	701.962	72.7713	701.962	82.0889	701.962	75.7568
702.926	71.0968	702.926	63.0124	702.926	72.9483	702.926	82.1701	702.926	75.8615
703.89	71.2866	703.89	63.1418	703.89	73.1203	703.89	82.2354	703.89	75.962
704.855	71.4428	704.855	63.2456	704.855	73.2769	704.855	82.2896	704.855	76.0654
705.819	71.5616	705.819	63.3311	705.819	73.4115	705.819	82.3405	705.819	76.1742
706.783	71.6495	706.783	63.4139	706.783	73.5218	706.783	82.3939	706.783	76.2841
707.747	71.7177	707.747	63.5087	707.747	73.6076	707.747	82.4498	707.747	76.3857
708.712	71.7759	708.712	63.6204	708.712	73.6687	708.712	82.5019	708.712	76.4707
709.676	71.8283	709.676	63.7423	709.676	73.7063	709.676	82.5412	709.676	76.5362
710.64	71.8748	710.64	63.8616	710.64	73.7257	710.64	82.5604	710.64	76.5862
711.604	71.9149	711.604	63.9692	711.604	73.7396	711.604	82.5581	711.604	76.6289
712.568	71.9502	712.568	64.0652	712.568	73.7655	712.568	82.5389	712.568	76.6733
713.533	71.9814	713.533	64.1557	713.533	73.817	713.533	82.51	713.533	76.7258
714.497	72.0036	714.497	64.2432	714.497	73.8943	714.497	82.476	714.497	76.7879
715.461	72.0571	715.461	64.3734	715.461	74.06	715.461	82.4985	715.461	76.858
716.426	72.0098	716.426	64.415	716.426	74.1082	716.426	82.4394	716.426	76.9221
717.39	71.9163	717.39	64.4194	717.39	74.1065	717.39	82.3708	717.39	76.9723
718.354	71.795	718.354	64.3997	718.354	74.056	718.354	82.3081	718.354	77.0016
719.318	71.688	719.318	64.3923	719.318	73.9859	719.318	82.2774	719.318	77.0124
720.282	71.6452	720.282	64.4407	720.282	73.9411	720.282	82.3034	720.282	77.0189
721.247	71.6963	721.247	64.5691	721.247	73.9571	721.247	82.3944	721.247	77.0429
722.211	71.832	722.211	64.7642	722.211	74.0395	722.211	82.534	722.211	77.1015
723.175	72.0101	723.175	64.9838	723.175	74.1643	723.175	82.6888	723.175	77.1985
724.139	72.1823	724.139	65.1823	724.139	74.2977	724.139	82.825	724.139	77.3229
725.104	72.3188	725.104	65.3346	725.104	74.4161	725.104	82.9216	725.104	77.4556
726.068	72.4186	726.068	65.4438	726.068	74.5157	726.068	82.9753	726.068	77.5789
727.032	72.5024	727.032	65.5325	727.032	74.6064	727.032	82.9976	727.032	77.6833
727.996	72.5949	727.996	65.6259	727.996	74.7002	727.996	83.0069	727.996	77.7691
728.961	72.7086	728.961	65.7361	728.961	74.8009	728.961	83.0196	728.961	77.8436
729.925	72.8363	729.925	65.8565	729.925	74.9029	729.925	83.044	729.925	77.9147
730.889	72.9595	730.889	65.969	730.889	74.9982	730.889	83.0799	730.889	77.986
731.853	73.0622	731.853	66.0569	731.853	75.0844	731.853	83.1217	731.853	78.0547
732.817	73.1423	732.817	66.1151	732.817	75.1678	732.817	83.1632	732.817	78.1148
733.782	73.2118	733.782	66.1523	733.782	75.2581	733.782	83.2002	733.782	78.1608
734.746	73.2874	734.746	66.1858	734.746	75.3609	734.746	83.2314	734.746	78.1918
735.71	73.3788	735.71	66.2326	735.71	75.4742	735.71	83.2568	735.71	78.2123
736.674	73.4832	736.674	66.3029	736.674	75.5906	736.674	83.2775	736.674	78.2315
737.639	73.588	737.639	66.3975	737.639	75.7034	737.639	83.2953	737.639	78.2596
738.603	73.68	738.603	66.5094	738.603	75.8098	738.603	83.3126	738.603	78.3046
739.567	73.7531	739.567	66.6283	739.567	75.9107	739.567	83.3313	739.567	78.3691
740.531	73.8103	740.531	66.7441	740.531	76.0052	740.531	83.3519	740.531	78.4483
741.495	73.8593	741.495	66.8504	741.495	76.0886	741.495	83.3722	741.495	78.532
742.46	73.9062	742.46	66.9444	742.46	76.1535	742.46	83.3887	742.46	78.6084
743.424	73.9518	743.424	67.027	743.424	76.196	743.424	83.3995	743.424	78.6683
744.388	73.994	744.388	67.102	744.388	76.2209	744.388	83.4071	744.388	78.7092
745.352	74.0322	745.352	67.1749	745.352	76.2412	745.352	83.4188	745.352	78.7347
746.317	74.0698	746.317	67.2516	746.317	76.272	746.317	83.4435	746.317	78.7524
747.281	74.1122	747.281	67.336	747.281	76.3223	747.281	83.4872	747.281	78.7703
748.245	74.1613	748.245	67.4272	748.245	76.3898	748.245	83.55	748.245	78.7935
749.209	74.212	749.209	67.5178	749.209	76.4626	749.209	83.6269	749.209	78.8235
750.174	74.2525	750.174	67.5959	750.174	76.5256	750.174	83.7113	750.174	78.858
751.138	74.2711	751.138	67.6494	751.138	76.5678	751.138	83.7983	751.138	78.8926
752.102	74.2627	752.102	67.6712	752.102	76.5863	752.102	83.8862	752.102	78.9224
753.066	74.2321	753.066	67.6627	753.066	76.5857	753.066	83.9739	753.066	78.9442
754.031	74.1904	754.031	67.6329	754.031	76.5743	754.031	84.0591	754.031	78.9574
754.995	74.1481	754.995	67.5942	754.995	76.5599	754.995	84.1368	754.995	78.9632
755.959	74.1091	755.959	67.5573	755.959	76.5467	755.959	84.2021	755.959	78.9629
756.923	74.0696	756.923	67.5273	756.923	76.5351	756.923	84.2525	756.923	78.955
757.888	74.0222	757.888	67.5032	757.888	76.5221	757.888	84.2896	757.888	78.9355
758.852	73.9619	758.852	67.4783	758.852	76.5031	758.852	84.3179	758.852	78.8996
759.816	73.8888	759.816	67.4418	759.816	76.4736	759.816	84.3414	759.816	78.8454
760.78	73.8067	760.78	67.3806	760.78	76.43	760.78	84.361	760.78	78.7757
761.744	73.7188	761.744	67.2814	761.744	76.3692	761.744	84.374	761.744	78.6958
762.709	73.6244	762.709	67.134	762.709	76.2885	762.709	84.3761	762.709	78.6085
763.673	73.5178	763.673	66.9348	763.673	76.1855	763.673	84.3644	763.673	78.5092
764.637	73.3915	764.637	66.688	764.637	76.059	764.637	84.3388	764.637	78.386
765.601	73.2396	765.601	66.4034	765.601	75.9102	765.601	84.3015	765.601	78.2253
766.566	73.0597	766.566	66.0904	766.566	75.7433	766.566	84.2545	766.566	78.0184
767.53	72.8519	767.53	65.7517	767.53	75.5627	767.53	84.197	767.53	77.7649
768.494	72.616	768.494	65.3792	768.494	75.3697	768.494	84.1234	768.494	77.4693
769.458	72.3499	769.458	64.9556	769.458	75.1594	769.458	84.024	769.458	77.1345
770.423	72.0487	770.423	64.4611	770.423	74.9222	770.423	83.8887	770.423	76.7559
771.387	71.7068	771.387	63.8801	771.387	74.6473	771.387	83.7105	771.387	76.3222
772.351	71.3188	772.351	63.2052	772.351	74.3272	772.351	83.4878	772.351	75.8195
773.315	70.8793	773.315	62.435	773.315	73.958	773.315	83.2234	773.315	75.2361
774.279	70.3805	774.279	61.5664	774.279	73.5346	774.279	82.9192	774.279	74.5636
775.244	69.8104	775.244	60.5858	775.244	73.0459	775.244	82.5708	775.244	73.7917
776.208	69.1536	776.208	59.4662	776.208	72.474	776.208	82.1646	776.208	72.9041
777.172	68.3951	777.172	58.1725	777.172	71.7999	777.172	81.6804	777.172	71.8776
778.136	67.526	778.136	56.6752	778.136	71.0121	778.136	81.0972	778.136	70.6888
779.101	66.547	779.101	54.9689	779.101	70.1116	779.101	80.4006	779.101	69.3267
780.065	65.4676	780.065	53.0876	780.065	69.1076	780.065	79.5882	780.065	67.8055
781.029	64.3026	781.029	51.1113	781.029	68.0092	781.029	78.6711	781.029	66.1723
781.993	63.0704	781.993	49.159	781.993	66.8207	781.993	77.6748	781.993	64.5077
782.958	61.7955	782.958	47.3695	782.958	65.5477	782.958	76.6393	782.958	62.9175
783.922	60.5165	783.922	45.8745	783.922	64.2147	783.922	75.6192	783.922	61.5153
784.886	59.2935	784.886	44.7731	784.886	62.8811	784.886	74.68	784.886	60.4035
785.85	58.2084	785.85	44.1195	785.85	61.6451	785.85	73.8916	785.85	59.6564
786.814	57.3554	786.814	43.9289	786.814	60.6291	786.814	73.3189	786.814	59.3153
787.779	56.8217	787.779	44.1977	787.779	59.9496	787.779	73.0121	787.779	59.3945
788.743	56.6658	788.743	44.9224	788.743	59.6868	788.743	73	788.743	59.8926
789.707	56.9	789.707	46.1052	789.707	59.8634	789.707	73.2848	789.707	60.7982
790.671	57.4839	790.671	47.7399	790.671	60.4412	790.671	73.8378	790.671	62.0852
791.636	58.3298	791.636	49.7873	791.636	61.3313	791.636	74.5979	791.636	63.7004
792.6	59.3196	792.6	52.1556	792.6	62.4137	792.6	75.474	792.6	65.5538
793.564	60.3279	793.564	54.6992	793.564	63.5581	793.564	76.3545	793.564	67.5208
794.528	61.2441	794.528	57.2384	794.528	64.6433	794.528	77.1247	794.528	69.46
795.493	61.9887	795.493	59.592	795.493	65.5717	795.493	77.6861	795.493	71.2385
796.457	62.52	796.457	61.6095	796.457	66.2798	796.457	77.974	796.457	72.7546
797.421	62.8319	797.421	63.1899	797.421	66.7421	797.421	77.9677	797.421	73.9492
798.385	62.9434	798.385	64.2836	798.385	66.9664	798.385	77.6886	798.385	74.8022
799.35	62.8856	799.35	64.882	799.35	66.9825	799.35	77.1899	799.35	75.3202
800.314	62.6892	800.314	65.0026	800.314	66.8264	800.314	76.5395	800.314	75.5231
801.278	62.3772	801.278	64.6784	801.278	66.5286	801.278	75.8038	801.278	75.4343
802.242	61.9638	802.242	63.9543	802.242	66.1092	802.242	75.035	802.242	75.0773
803.207	61.4571	803.207	62.8855	803.207	65.5806	803.207	74.2656	803.207	74.4751
804.171	60.8645	804.171	61.5351	804.171	64.9542	804.171	73.5099	804.171	73.6501
805.135	60.1986	805.135	59.9705	805.135	64.2457	805.135	72.7708	805.135	72.6262
806.099	59.4807	806.099	58.263	806.099	63.4764	806.099	72.0474	806.099	71.4346
807.063	58.7418	807.063	56.5002	807.063	62.6716	807.063	71.3398	807.063	70.1254
808.028	58.0199	808.028	54.8058	808.028	61.8575	808.028	70.6491	808.028	68.7818
808.992	57.3555	808.992	53.3572	808.992	61.0617	808.992	69.974	808.992	67.5292
809.956	56.7875	809.956	52.3784	809.956	60.3152	809.956	69.3093	809.956	66.5271
810.92	56.3513	810.92	52.0986	810.92	59.6574	810.92	68.6496	810.92	65.9424
811.885	56.0809	811.885	52.6834	811.885	59.137	811.885	67.9972	811.885	65.9068
812.849	56.0113	812.849	54.1687	812.849	58.8109	812.849	67.3714	812.849	66.4758
813.813	56.1791	813.813	56.4304	813.813	58.7355	813.813	66.8113	813.813	67.6071
814.777	56.6164	814.777	59.2111	814.777	58.9576	814.777	66.3726	814.777	69.1703
815.741	57.3411	815.741	62.1924	815.741	59.5028	815.741	66.1167	815.741	70.9852
816.706	58.3469	816.706	65.0819	816.706	60.3687	816.706	66.098	816.706	72.871
817.67	59.5989	817.67	67.6754	817.67	61.5227	817.67	66.3515	817.67	74.6879
818.634	61.0375	818.634	69.876	818.634	62.9047	818.634	66.8858	818.634	76.3549
819.598	62.5896	819.598	71.6735	819.598	64.4349	819.598	67.6791	819.598	77.8438
820.563	64.1807	820.563	73.1074	820.563	66.0247	820.563	68.6831	820.563	79.158
821.527	65.7453	821.527	74.2349	821.527	67.5896	821.527	69.8319	821.527	80.3115
822.491	67.2332	822.491	75.1148	822.491	69.0617	822.491	71.0575	822.491	81.3152
823.455	68.6116	823.455	75.8014	823.455	70.4002	823.455	72.3051	823.455	82.1751
824.42	69.8674	824.42	76.3409	824.42	71.596	824.42	73.544	824.42	82.8955
825.384	71.0074	825.384	76.767	825.384	72.6685	825.384	74.7703	825.384	83.4853
826.348	72.0571	826.348	77.0987	826.348	73.6573	826.348	75.9997	826.348	83.9613
827.312	73.0555	827.312	77.3438	827.312	74.6086	827.312	77.256	827.312	84.3478
828.277	74.0446	828.277	77.5083	828.277	75.5622	828.277	78.5586	828.277	84.6731
829.241	75.0572	829.241	77.6064	829.241	76.5417	829.241	79.914	829.241	84.9631
830.205	76.106	830.205	77.6641	830.205	77.5508	830.205	81.3108	830.205	85.2354
831.169	77.1812	831.169	77.7162	831.169	78.5758	831.169	82.72	831.169	85.4978
832.134	78.2558	832.134	77.7982	832.134	79.5929	832.134	84.1009	832.134	85.7513
833.098	79.2965	833.098	77.9398	833.098	80.5779	833.098	85.4107	833.098	85.9966
834.062	80.2769	834.062	78.16	834.062	81.5137	834.062	86.6155	834.062	86.2401
835.026	81.1836	835.026	78.4662	835.026	82.3929	835.026	87.698	835.026	86.4938
835.99	82.0167	835.99	78.8536	835.99	83.2148	835.99	88.6577	835.99	86.77
836.955	82.7827	836.955	79.3067	836.955	83.9792	836.955	89.5039	836.955	87.0734
837.919	83.4871	837.919	79.8016	837.919	84.6812	837.919	90.2462	837.919	87.3957
838.883	84.1295	838.883	80.3105	838.883	85.3116	838.883	90.8888	838.883	87.718
839.847	84.7042	839.847	80.8066	839.847	85.8615	839.847	91.4311	839.847	88.0183
840.812	85.2045	840.812	81.269	840.812	86.3291	840.812	91.8736	840.812	88.2804
841.776	85.6275	841.776	81.6847	841.776	86.723	841.776	92.2236	841.776	88.4997
842.74	85.977	842.74	82.0489	842.74	87.06	842.74	92.4971	842.74	88.6822
843.704	86.2631	843.704	82.3636	843.704	87.3581	843.704	92.7149	843.704	88.8386
844.668	86.4993	844.668	82.6355	844.668	87.6294	844.668	92.8966	844.668	88.9778
845.633	86.6992	845.633	82.8725	845.633	87.8772	845.633	93.0561	845.633	89.1018
846.597	86.8728	846.597	83.0794	846.597	88.0982	846.597	93.1998	846.597	89.2055
847.561	87.0252	847.561	83.2549	847.561	88.2871	847.561	93.3281	847.561	89.2785
848.525	87.155	848.525	83.3894	848.525	88.4413	848.525	93.4387	848.525	89.3104
849.49	87.2553	849.49	83.4677	849.49	88.5614	849.49	93.5284	849.49	89.2934
850.454	87.3153	850.454	83.4737	850.454	88.6485	850.454	93.5947	850.454	89.2248
851.418	87.3241	851.418	83.3961	851.418	88.7009	851.418	93.6369	851.418	89.1061
852.382	87.2745	852.382	83.231	852.382	88.7138	852.382	93.6555	852.382	88.9403
853.347	87.1667	853.347	82.9817	853.347	88.6813	853.347	93.6516	853.347	88.7304
854.311	87.0076	854.311	82.653	854.311	88.5995	854.311	93.6261	854.311	88.477
855.275	86.8072	855.275	82.2461	855.275	88.4676	855.275	93.578	855.275	88.1786
856.239	86.5714	856.239	81.7541	856.239	88.2859	856.239	93.5037	856.239	87.8307
857.204	86.2977	857.204	81.1622	857.204	88.0523	857.204	93.3966	857.204	87.4262
858.168	85.9755	858.168	80.4533	858.168	87.7617	858.168	93.2485	858.168	86.9559
859.132	85.5927	859.132	79.6172	859.132	87.4086	859.132	93.0522	859.132	86.4121
860.096	85.1436	860.096	78.6609	860.096	86.9931	860.096	92.8037	860.096	85.7946
861.061	84.6347	861.061	77.6144	861.061	86.5237	861.061	92.5043	861.061	85.1163
862.025	84.084	862.025	76.5301	862.025	86.0174	862.025	92.159	862.025	84.4071
862.989	83.5151	862.989	75.4755	862.989	85.4942	862.989	91.7749	862.989	83.7118
863.953	82.9509	863.953	74.5229	863.953	84.9736	863.953	91.3587	863.953	83.0824
864.917	82.4115	864.917	73.7392	864.917	84.4729	864.917	90.9166	864.917	82.5684
865.882	81.9143	865.882	73.1781	865.882	84.0096	865.882	90.4581	865.882	82.2092
866.846	81.4768	866.846	72.8755	866.846	83.6031	866.846	90	866.846	82.029
867.81	81.1141	867.81	72.8469	867.81	83.2727	867.81	89.5674	867.81	82.0362
868.774	80.8348	868.774	73.0853	868.774	83.0314	868.774	89.1895	868.774	82.2241
869.739	80.6352	869.739	73.5619	869.739	82.8797	869.739	88.891	869.739	82.5723
870.703	80.4997	870.703	74.2302	870.703	82.8038	870.703	88.683	870.703	83.0491
871.667	80.4057	871.667	75.0342	871.667	82.7804	871.667	88.5588	871.667	83.6162
872.631	80.3331	872.631	75.9181	872.631	82.7844	872.631	88.4961	872.631	84.2354
873.596	80.2697	873.596	76.8353	873.596	82.7961	873.596	88.4629	873.596	84.8752
874.56	80.2113	874.56	77.7507	874.56	82.8025	874.56	88.4244	874.56	85.5131
875.524	80.1551	875.524	78.6389	875.524	82.7948	875.524	88.3462	875.524	86.1333
876.488	80.094	876.488	79.4793	876.488	82.7652	876.488	88.1958	876.488	86.7216
877.452	80.0155	877.452	80.2538	877.452	82.7064	877.452	87.944	877.452	87.263
878.417	79.9071	878.417	80.9475	878.417	82.6137	878.417	87.5701	878.417	87.7437
879.381	79.7643	879.381	81.5524	879.381	82.4872	879.381	87.0693	879.381	88.1558
880.345	79.5954	880.345	82.0681	880.345	82.3321	880.345	86.4575	880.345	88.5008
881.309	79.4197	881.309	82.4992	881.309	82.156	881.309	85.7722	881.309	88.7875
882.274	79.2612	882.274	82.8506	882.274	81.9676	882.274	85.0667	882.274	89.0262
883.238	79.1409	883.238	83.1229	883.238	81.777	883.238	84.4018	883.238	89.2226
884.202	79.0741	884.202	83.313	884.202	81.5992	884.202	83.838	884.202	89.3763
885.166	79.0709	885.166	83.4173	885.166	81.4569	885.166	83.4303	885.166	89.4843
886.131	79.1394	886.131	83.4358	886.131	81.3787	886.131	83.2243	886.131	89.5458
887.095	79.2869	887.095	83.3749	887.095	81.3929	887.095	83.2523	887.095	89.5649
888.059	79.5177	888.059	83.2458	888.059	81.5183	888.059	83.5284	888.059	89.5494
889.023	79.8301	889.023	83.0619	889.023	81.758	889.023	84.0431	889.023	89.5073
889.987	80.2137	889.987	82.8359	889.987	82.0972	889.987	84.7601	889.987	89.4445
890.952	80.6506	890.952	82.5781	890.952	82.5083	890.952	85.6187	890.952	89.3642
891.916	81.1192	891.916	82.2966	891.916	82.9579	891.916	86.5428	891.916	89.2679
892.88	81.5994	892.88	81.9974	892.88	83.4156	892.88	87.4568	892.88	89.1562
893.844	82.0751	893.844	81.6858	893.844	83.8585	893.844	88.3016	893.844	89.0281
894.809	82.5354	894.809	81.3675	894.809	84.2735	894.809	89.0469	894.809	88.8819
895.773	82.9737	895.773	81.0508	895.773	84.6566	895.773	89.6938	895.773	88.7175
896.737	83.3864	896.737	80.7483	896.737	85.012	896.737	90.2669	896.737	88.5402
897.701	83.7729	897.701	80.4785	897.701	85.35	897.701	90.7984	897.701	88.3635
898.666	84.1356	898.666	80.2654	898.666	85.6845	898.666	91.3137	898.666	88.2092
899.63	84.4797	899.63	80.1367	899.63	86.0292	899.63	91.8213	899.63	88.1029
900.594	84.8111	900.594	80.1198	900.594	86.392	900.594	92.3137	900.594	88.0685
901.558	85.134	901.558	80.2377	901.558	86.7708	901.558	92.7736	901.558	88.1229
902.523	85.4492	902.523	80.504	902.523	87.1537	902.523	93.1824	902.523	88.2738
903.487	85.7542	903.487	80.92	903.487	87.5235	903.487	93.5262	903.487	88.5206
904.451	86.0465	904.451	81.4746	904.451	87.8665	904.451	93.7977	904.451	88.8558
905.415	86.3268	905.415	82.1466	905.415	88.1795	905.415	93.9963	905.415	89.2678
906.38	86.602	906.38	82.9092	906.38	88.4724	906.38	94.1276	906.38	89.7416
907.344	86.8844	907.344	83.7328	907.344	88.7632	907.344	94.2032	907.344	90.2594
908.308	87.1877	908.308	84.588	908.308	89.0693	908.308	94.2408	908.308	90.8004
909.272	87.5223	909.272	85.4458	909.272	89.4007	909.272	94.262	909.272	91.3432
910.236	87.8921	910.236	86.2802	910.236	89.7576	910.236	94.2904	910.236	91.8679
911.201	88.2945	911.201	87.0706	911.201	90.1338	911.201	94.348	911.201	92.3604
912.165	88.7228	912.165	87.805	912.165	90.5225	912.165	94.4522	912.165	92.8148
913.129	89.1696	913.129	88.482	913.129	90.9197	913.129	94.6135	913.129	93.2336
914.093	89.628	914.093	89.1078	914.093	91.3242	914.093	94.8351	914.093	93.6245
915.058	90.0919	915.058	89.691	915.058	91.7357	915.058	95.1115	915.058	93.9951
916.022	90.5551	916.022	90.2374	916.022	92.152	916.022	95.4304	916.022	94.349
916.986	91.0114	916.986	90.747	916.986	92.5685	916.986	95.7742	916.986	94.6843
917.95	91.4555	917.95	91.2155	917.95	92.9789	917.95	96.1231	917.95	94.9958
918.915	91.8833	918.915	91.6389	918.915	93.376	918.915	96.4579	918.915	95.2787
919.879	92.2913	919.879	92.0171	919.879	93.7526	919.879	96.7631	919.879	95.5309
920.843	92.6756	920.843	92.3561	920.843	94.1027	920.843	97.029	920.843	95.7536
921.807	93.0312	921.807	92.666	921.807	94.423	921.807	97.2537	921.807	95.9494
922.771	93.353	922.771	92.9574	922.771	94.7136	922.771	97.4432	922.771	96.121
923.736	93.6389	923.736	93.2381	923.736	94.9783	923.736	97.6095	923.736	96.2704
924.7	93.8919	924.7	93.51	924.7	95.2216	924.7	97.7657	924.7	96.4
925.664	94.1192	925.664	93.7692	925.664	95.4466	925.664	97.9215	925.664	96.5128
926.628	94.3298	926.628	94.0079	926.628	95.6539	926.628	98.0797	926.628	96.6128
927.593	94.5305	927.593	94.2186	927.593	95.8428	927.593	98.2368	927.593	96.7041
928.557	94.7245	928.557	94.3983	928.557	96.0146	928.557	98.3871	928.557	96.79
929.521	94.9115	929.521	94.5508	929.521	96.1737	929.521	98.5267	929.521	96.8719
930.485	95.0904	930.485	94.6852	930.485	96.3271	930.485	98.6552	930.485	96.9498
931.45	95.2607	931.45	94.812	931.45	96.4805	931.45	98.7753	931.45	97.0232
932.414	95.423	932.414	94.9385	932.414	96.6353	932.414	98.8894	932.414	97.0924
933.378	95.5776	933.378	95.0659	933.378	96.7879	933.378	98.9977	933.378	97.1593
934.342	95.7236	934.342	95.1909	934.342	96.9324	934.342	99.0985	934.342	97.2273
935.307	95.8589	935.307	95.3086	935.307	97.0636	935.307	99.1888	935.307	97.2989
936.271	95.9816	936.271	95.4159	936.271	97.1796	936.271	99.2661	936.271	97.3735
937.235	96.0901	937.235	95.5117	937.235	97.2813	937.235	99.3283	937.235	97.4462
938.199	96.1844	938.199	95.5963	938.199	97.3709	938.199	99.3737	938.199	97.5085
939.163	96.2651	939.163	95.6684	939.163	97.4506	939.163	99.4025	939.163	97.5525
940.128	96.3339	940.128	95.7261	940.128	97.5217	940.128	99.418	940.128	97.5749
941.092	96.3938	941.092	95.7675	941.092	97.5854	941.092	99.4276	941.092	97.5801
942.056	96.4501	942.056	95.7943	942.056	97.6431	942.056	99.4415	942.056	97.5782
943.02	96.5096	943.02	95.8128	943.02	97.6969	943.02	99.4695	943.02	97.5809
943.985	96.5778	943.985	95.8322	943.985	97.75	943.985	99.516	943.985	97.5957
944.949	96.6562	944.949	95.861	944.949	97.8053	944.949	99.5788	944.949	97.6239
945.913	96.7398	945.913	95.903	945.913	97.8652	945.913	99.6495	945.913	97.6604
946.877	96.8195	946.877	95.9556	946.877	97.9297	946.877	99.718	946.877	97.6976
947.842	96.8858	947.842	96.0106	947.842	97.9959	947.842	99.7767	947.842	97.729
948.806	96.9344	948.806	96.0582	948.806	98.0591	948.806	99.8227	948.806	97.7513
949.77	96.969	949.77	96.0911	949.77	98.1146	949.77	99.857	949.77	97.7646
950.734	96.9994	950.734	96.1075	950.734	98.1596	950.734	99.8825	950.734	97.7712
951.698	97.0353	951.698	96.1106	951.698	98.1949	951.698	99.9014	951.698	97.774
952.663	97.0813	952.663	96.1065	952.663	98.2238	952.663	99.915	952.663	97.7747
953.627	97.1332	953.627	96.1014	953.627	98.2499	953.627	99.9244	953.627	97.7734
954.591	97.1817	954.591	96.0991	954.591	98.2755	954.591	99.9318	954.591	97.7682
955.555	97.2182	955.555	96.1005	955.555	98.3014	955.555	99.9397	955.555	97.757
956.52	97.2408	956.52	96.1046	956.52	98.3274	956.52	99.9497	956.52	97.7398
957.484	97.2559	957.484	96.1102	957.484	98.3546	957.484	99.9619	957.484	97.7206
958.448	97.2745	958.448	96.1178	958.448	98.3851	958.448	99.9752	958.448	97.7075
959.412	97.3056	959.412	96.1298	959.412	98.4211	959.412	99.9893	959.412	97.7109
960.377	97.3508	960.377	96.1488	960.377	98.4625	960.377	100.006	960.377	97.7369
961.341	97.4026	961.341	96.1756	961.341	98.5063	961.341	100.028	961.341	97.7829
962.305	97.4484	962.305	96.2064	962.305	98.546	962.305	100.054	962.305	97.8356
963.269	97.4764	963.269	96.2326	963.269	98.574	963.269	100.081	963.269	97.8753
964.234	97.4816	964.234	96.2444	964.234	98.5853	964.234	100.098	964.234	97.8845
965.198	97.468	965.198	96.2353	965.198	98.5796	965.198	100.098	965.198	97.8576
966.162	97.4474	966.162	96.2071	966.162	98.5632	966.162	100.078	966.162	97.8048
967.126	97.4348	967.126	96.1706	967.126	98.5472	967.126	100.047	967.126	97.7482
968.091	97.4421	968.091	96.1411	968.091	98.5439	968.091	100.02	968.091	97.7115
969.055	97.4742	969.055	96.1312	969.055	98.5624	969.055	100.01	969.055	97.7091
970.019	97.5266	970.019	96.1447	970.019	98.6045	970.019	100.022	970.019	97.7396
970.983	97.5875	970.983	96.1753	970.983	98.6648	970.983	100.05	970.983	97.7884
971.947	97.6426	971.947	96.2103	971.947	98.7323	971.947	100.082	971.947	97.8357
972.912	97.6814	972.912	96.237	972.912	98.7953	972.912	100.108	972.912	97.8664
973.876	97.701	973.876	96.2489	973.876	98.8452	973.876	100.123	973.876	97.8755
974.84	97.7074	974.84	96.2469	974.84	98.8786	974.84	100.132	974.84	97.8683
975.804	97.7111	975.804	96.2373	975.804	98.8974	975.804	100.139	975.804	97.8548
976.769	97.7223	976.769	96.2275	976.769	98.9066	976.769	100.149	976.769	97.8439
977.733	97.7464	977.733	96.2225	977.733	98.9118	977.733	100.163	977.733	97.8392
978.697	97.7828	978.697	96.2232	978.697	98.918	978.697	100.18	978.697	97.8395
979.661	97.8264	979.661	96.2276	979.661	98.9286	979.661	100.199	979.661	97.8413
980.625	97.8708	980.625	96.2322	980.625	98.9456	980.625	100.221	980.625	97.8423
981.59	97.9104	981.59	96.2336	981.59	98.969	981.59	100.246	981.59	97.8422
982.554	97.9415	982.554	96.2296	982.554	98.9967	982.554	100.271	982.554	97.8417
983.518	97.9618	983.518	96.2195	983.518	99.0244	983.518	100.29	983.518	97.8404
984.482	97.9707	984.482	96.204	984.482	99.0472	984.482	100.296	984.482	97.8359
985.447	97.969	985.447	96.1844	985.447	99.0617	985.447	100.285	985.447	97.8248
986.411	97.9592	986.411	96.1618	986.411	99.0673	986.411	100.254	986.411	97.8056
987.375	97.945	987.375	96.1377	987.375	99.0663	987.375	100.212	987.375	97.7814
988.339	97.9307	988.339	96.1133	988.339	99.0625	988.339	100.165	988.339	97.7592
989.304	97.92	989.304	96.0905	989.304	99.0596	989.304	100.123	989.304	97.7471
990.268	97.9155	990.268	96.0713	990.268	99.0599	990.268	100.094	990.268	97.7492
991.232	97.9187	991.232	96.0572	991.232	99.0648	991.232	100.078	991.232	97.7632
992.196	97.9296	992.196	96.0473	992.196	99.0749	992.196	100.073	992.196	97.7811
993.16	97.9457	993.16	96.0382	993.16	99.0898	993.16	100.076	993.16	97.793
994.125	97.9627	994.125	96.0244	994.125	99.1078	994.125	100.079	994.125	97.7919
995.089	97.9744	995.089	96.0005	995.089	99.1248	995.089	100.079	995.089	97.7763
996.053	97.9755	996.053	95.9631	996.053	99.1354	996.053	100.07	996.053	97.7499
997.018	97.9634	997.018	95.9124	997.018	99.1353	997.018	100.049	997.018	97.719
997.982	97.9406	997.982	95.852	997.982	99.1237	997.982	100.017	997.982	97.6898
998.946	97.9139	998.946	95.7876	998.946	99.1048	998.946	99.9755	998.946	97.6675
999.91	97.8924	999.91	95.7255	999.91	99.086	999.91	99.9318	999.91	97.6556
1000.87	97.884	1000.87	95.6712	1000.87	99.0752	1000.87	99.895	1000.87	97.6557
1001.84	97.8917	1001.84	95.6287	1001.84	99.0772	1001.84	99.874	1001.84	97.6664
1002.8	97.913	1002.8	95.5995	1002.8	99.0927	1002.8	99.8735	1002.8	97.6828
1003.77	97.9405	1003.77	95.5817	1003.77	99.1181	1003.77	99.8908	1003.77	97.6971
1004.73	97.9649	1004.73	95.5706	1004.73	99.1471	1004.73	99.9161	1004.73	97.7013
1005.7	97.9789	1005.7	95.56	1005.7	99.1724	1005.7	99.9372	1005.7	97.691
1006.66	97.9797	1006.66	95.5452	1006.66	99.1871	1006.66	99.9455	1006.66	97.6678
1007.62	97.9696	1007.62	95.5256	1007.62	99.1876	1007.62	99.9409	1007.62	97.6385
1008.59	97.9542	1008.59	95.505	1008.59	99.1743	1008.59	99.931	1008.59	97.6119
1009.55	97.9389	1009.55	95.4894	1009.55	99.1532	1009.55	99.9262	1009.55	97.5947
1010.52	97.9263	1010.52	95.4826	1010.52	99.1327	1010.52	99.9332	1010.52	97.5888
1011.48	97.9159	1011.48	95.4826	1011.48	99.1204	1011.48	99.9517	1011.48	97.5918
1012.45	97.9063	1012.45	95.4821	1012.45	99.1188	1012.45	99.9759	1012.45	97.599
1013.41	97.8972	1013.41	95.4715	1013.41	99.1248	1013.41	99.9995	1013.41	97.6064
1014.37	97.8912	1014.37	95.4443	1014.37	99.1324	1014.37	100.019	1014.37	97.6119
1015.34	97.8918	1015.34	95.401	1015.34	99.1368	1015.34	100.036	1015.34	97.6147
1016.3	97.9012	1016.3	95.3473	1016.3	99.1373	1016.3	100.051	1016.3	97.6142
1017.27	97.9171	1017.27	95.2904	1017.27	99.1358	1017.27	100.061	1017.27	97.6087
1018.23	97.9325	1018.23	95.2337	1018.23	99.1336	1018.23	100.062	1018.23	97.5961
1019.19	97.9387	1019.19	95.1752	1019.19	99.1287	1019.19	100.052	1019.19	97.5745
1020.16	97.929	1020.16	95.1096	1020.16	99.1168	1020.16	100.03	1020.16	97.5443
1021.12	97.9016	1021.12	95.0332	1021.12	99.0951	1021.12	100.005	1021.12	97.5081
1022.09	97.8604	1022.09	94.9467	1022.09	99.0653	1022.09	99.9885	1022.09	97.4705
1023.05	97.8127	1023.05	94.8551	1023.05	99.0334	1023.05	99.9877	1023.05	97.4363
1024.02	97.766	1024.02	94.7633	1024.02	99.0053	1024.02	100.004	1024.02	97.4088
1024.98	97.7242	1024.98	94.6722	1024.98	98.9825	1024.98	100.028	1024.98	97.3891
1025.94	97.6866	1025.94	94.5769	1025.94	98.9599	1025.94	100.046	1025.94	97.3764
1026.91	97.6479	1026.91	94.4687	1026.91	98.929	1026.91	100.044	1026.91	97.3686
1027.87	97.6008	1027.87	94.3401	1027.87	98.8834	1027.87	100.014	1027.87	97.3629
1028.84	97.5394	1028.84	94.1878	1028.84	98.8229	1028.84	99.9579	1028.84	97.3558
1029.8	97.4612	1029.8	94.0138	1029.8	98.7534	1029.8	99.8856	1029.8	97.3425
1030.77	97.3677	1030.77	93.8227	1030.77	98.6832	1030.77	99.8107	1030.77	97.3179
1031.73	97.2633	1031.73	93.6181	1031.73	98.6179	1031.73	99.7451	1031.73	97.278
1032.69	97.1528	1032.69	93.4009	1032.69	98.5583	1032.69	99.6937	1032.69	97.2219
1033.66	97.0404	1033.66	93.1695	1033.66	98.5011	1033.66	99.6538	1033.66	97.1542
1034.62	96.9282	1034.62	92.9224	1034.62	98.4428	1034.62	99.6178	1034.62	97.0835
1035.59	96.8169	1035.59	92.6602	1035.59	98.3815	1035.59	99.5781	1035.59	97.0193
1036.55	96.7061	1036.55	92.3861	1036.55	98.3186	1036.55	99.5323	1036.55	96.9677
1037.52	96.5953	1037.52	92.1056	1037.52	98.257	1037.52	99.4841	1037.52	96.9281
1038.48	96.4838	1038.48	91.8251	1038.48	98.2	1038.48	99.4424	1038.48	96.8949
1039.44	96.3721	1039.44	91.5514	1039.44	98.15	1039.44	99.4165	1039.44	96.861
1040.41	96.2625	1040.41	91.2916	1040.41	98.1087	1040.41	99.4123	1040.41	96.8218
1041.37	96.1589	1041.37	91.0526	1041.37	98.0758	1041.37	99.4307	1041.37	96.7777
1042.34	96.0655	1042.34	90.8401	1042.34	98.0491	1042.34	99.4667	1042.34	96.7319
1043.3	95.9845	1043.3	90.6575	1043.3	98.0234	1043.3	99.5119	1043.3	96.6868
1044.26	95.9143	1044.26	90.5052	1044.26	97.9923	1044.26	99.557	1044.26	96.642
1045.23	95.8492	1045.23	90.383	1045.23	97.9505	1045.23	99.5947	1045.23	96.5942
1046.19	95.7825	1046.19	90.2919	1046.19	97.8974	1046.19	99.6223	1046.19	96.5408
1047.16	95.7104	1047.16	90.2359	1047.16	97.8377	1047.16	99.642	1047.16	96.4825
1048.12	95.6347	1048.12	90.2204	1048.12	97.7795	1048.12	99.659	1048.12	96.4236
1049.09	95.5622	1049.09	90.2486	1049.09	97.7304	1049.09	99.6786	1049.09	96.3693
1050.05	95.5015	1050.05	90.3173	1050.05	97.6931	1050.05	99.7021	1050.05	96.3222
1051.01	95.4574	1051.01	90.416	1051.01	97.6648	1051.01	99.7262	1051.01	96.2801
1051.98	95.4277	1051.98	90.5297	1051.98	97.6385	1051.98	99.7447	1051.98	96.2377
1052.94	95.4048	1052.94	90.6446	1052.94	97.6075	1052.94	99.7526	1052.94	96.1898
1053.91	95.3797	1053.91	90.753	1053.91	97.5683	1053.91	99.7503	1053.91	96.135
1054.87	95.3481	1054.87	90.8545	1054.87	97.5226	1054.87	99.7438	1054.87	96.0774
1055.84	95.314	1055.84	90.9529	1055.84	97.4768	1055.84	99.7419	1055.84	96.0248
1056.8	95.2889	1056.8	91.0522	1056.8	97.4393	1056.8	99.7516	1056.8	95.9852
1057.76	95.2874	1057.76	91.1535	1057.76	97.419	1057.76	99.7746	1057.76	95.9638
1058.73	95.3205	1058.73	91.2551	1058.73	97.422	1058.73	99.807	1058.73	95.9605
1059.69	95.3913	1059.69	91.3555	1059.69	97.4505	1059.69	99.8426	1059.69	95.9711
1060.66	95.495	1060.66	91.4547	1060.66	97.5026	1060.66	99.8773	1060.66	95.9901
1061.62	95.6212	1061.62	91.555	1061.62	97.5731	1061.62	99.9109	1061.62	96.0136
1062.59	95.7591	1062.59	91.659	1062.59	97.6563	1062.59	99.9461	1062.59	96.0411
1063.55	95.9002	1063.55	91.7681	1063.55	97.7477	1063.55	99.9847	1063.55	96.0746
1064.51	96.0399	1064.51	91.8812	1064.51	97.8449	1064.51	100.025	1064.51	96.1162
1065.48	96.1759	1065.48	91.9959	1065.48	97.9467	1065.48	100.062	1065.48	96.1654
1066.44	96.3076	1066.44	92.1088	1066.44	98.0519	1066.44	100.091	1066.44	96.2189
1067.41	96.4355	1067.41	92.2163	1067.41	98.1586	1067.41	100.111	1067.41	96.2727
1068.37	96.5614	1068.37	92.3146	1068.37	98.2643	1068.37	100.127	1068.37	96.3245
1069.34	96.6883	1069.34	92.3992	1069.34	98.3672	1069.34	100.148	1069.34	96.3758
1070.3	96.8184	1070.3	92.4669	1070.3	98.4659	1070.3	100.18	1070.3	96.4302
1071.26	96.9506	1071.26	92.516	1071.26	98.5597	1071.26	100.224	1071.26	96.4904
1072.23	97.0793	1072.23	92.5476	1072.23	98.6467	1072.23	100.274	1072.23	96.5557
1073.19	97.1946	1073.19	92.5637	1073.19	98.7238	1073.19	100.319	1073.19	96.6202
1074.16	97.2862	1074.16	92.5651	1074.16	98.7871	1074.16	100.349	1074.16	96.6746
1075.12	97.3461	1075.12	92.5492	1075.12	98.8335	1075.12	100.358	1075.12	96.7087
1076.08	97.3722	1076.08	92.5097	1076.08	98.8618	1076.08	100.345	1076.08	96.715
1077.05	97.3677	1077.05	92.4395	1077.05	98.8732	1077.05	100.317	1077.05	96.6908
1078.01	97.3396	1078.01	92.3356	1078.01	98.8711	1078.01	100.279	1078.01	96.6395
1078.98	97.2969	1078.98	92.2019	1078.98	98.8603	1078.98	100.244	1078.98	96.5708
1079.94	97.2488	1079.94	92.0497	1079.94	98.8465	1079.94	100.218	1079.94	96.4974
1080.91	97.2037	1080.91	91.8936	1080.91	98.8342	1080.91	100.209	1080.91	96.4315
1081.87	97.1675	1081.87	91.7445	1081.87	98.8253	1081.87	100.216	1081.87	96.3804
1082.83	97.142	1082.83	91.6053	1082.83	98.8175	1082.83	100.233	1082.83	96.3432
1083.8	97.1235	1083.8	91.471	1083.8	98.8046	1083.8	100.249	1083.8	96.3115
1084.76	97.103	1084.76	91.3324	1084.76	98.7798	1084.76	100.256	1084.76	96.2725
1085.73	97.0688	1085.73	91.183	1085.73	98.7384	1085.73	100.245	1085.73	96.2136
1086.69	97.0105	1086.69	91.0224	1086.69	98.6803	1086.69	100.219	1086.69	96.1269
1087.66	96.9226	1087.66	90.855	1087.66	98.6087	1087.66	100.181	1087.66	96.0111
1088.62	96.807	1088.62	90.6858	1088.62	98.5279	1088.62	100.139	1088.62	95.8717
1089.58	96.6718	1089.58	90.5151	1089.58	98.4402	1089.58	100.099	1089.58	95.7183
1090.55	96.5282	1090.55	90.3374	1090.55	98.3449	1090.55	100.066	1090.55	95.5615
1091.51	96.3863	1091.51	90.1447	1091.51	98.2403	1091.51	100.043	1091.51	95.4089
1092.48	96.2509	1092.48	89.9304	1092.48	98.1257	1092.48	100.03	1092.48	95.2619
1093.44	96.1197	1093.44	89.6922	1093.44	98.0025	1093.44	100.023	1093.44	95.1153
1094.4	95.9843	1094.4	89.4303	1094.4	97.8721	1094.4	100.014	1094.4	94.959
1095.37	95.8322	1095.37	89.1432	1095.37	97.7338	1095.37	99.996	1095.37	94.7819
1096.33	95.6512	1096.33	88.824	1096.33	97.5824	1096.33	99.9618	1096.33	94.5755
1097.3	95.4315	1097.3	88.4594	1097.3	97.409	1097.3	99.9127	1097.3	94.3356
1098.26	95.1664	1098.26	88.0335	1098.26	97.2033	1098.26	99.855	1098.26	94.0603
1099.23	94.8508	1099.23	87.5319	1099.23	96.9556	1099.23	99.7955	1099.23	93.7466
1100.19	94.4801	1100.19	86.9451	1100.19	96.6595	1100.19	99.7353	1100.19	93.3884
1101.15	94.0496	1101.15	86.2703	1101.15	96.3122	1101.15	99.6668	1101.15	92.9774
1102.12	93.5579	1102.12	85.5104	1102.12	95.9156	1102.12	99.5769	1102.12	92.5073
1103.08	93.0091	1103.08	84.6737	1103.08	95.4758	1103.08	99.4537	1103.08	91.9784
1104.05	92.4147	1104.05	83.7729	1104.05	95.0023	1104.05	99.2924	1104.05	91.3995
1105.01	91.7912	1105.01	82.8255	1105.01	94.5059	1105.01	99.0965	1105.01	90.7858
1105.98	91.1555	1105.98	81.8538	1105.98	93.9953	1105.98	98.8741	1105.98	90.1548
1106.94	90.5208	1106.94	80.8851	1106.94	93.4758	1106.94	98.6318	1106.94	89.523
1107.9	89.8961	1107.9	79.9517	1107.9	92.9493	1107.9	98.3716	1107.9	88.906
1108.87	89.2899	1108.87	79.0896	1108.87	92.4188	1108.87	98.0919	1108.87	88.3213
1109.83	88.7147	1109.83	78.3376	1109.83	91.8924	1109.83	97.7903	1109.83	87.7912
1110.8	88.1891	1110.8	77.7336	1110.8	91.3858	1110.8	97.4667	1110.8	87.3425
1111.76	87.7358	1111.76	77.312	1111.76	90.9203	1111.76	97.125	1111.76	87.0023
1112.73	87.3761	1112.73	77.0998	1112.73	90.5185	1112.73	96.7722	1112.73	86.792
1113.69	87.125	1113.69	77.1143	1113.69	90.1997	1113.69	96.4185	1113.69	86.7231
1114.65	86.9891	1114.65	77.3609	1114.65	89.9777	1114.65	96.0778	1114.65	86.7962
1115.62	86.9693	1115.62	77.8305	1115.62	89.8613	1115.62	95.767	1115.62	87.0039
1116.58	87.0626	1116.58	78.4989	1116.58	89.8556	1116.58	95.5037	1116.58	87.3338
1117.55	87.2631	1117.55	79.3271	1117.55	89.9619	1117.55	95.3016	1117.55	87.7691
1118.51	87.5614	1118.51	80.2657	1118.51	90.1761	1118.51	95.1659	1118.51	88.2877
1119.48	87.9425	1119.48	81.262	1119.48	90.4855	1119.48	95.0921	1119.48	88.8621
1120.44	88.3879	1120.44	82.2692	1120.44	90.8701	1120.44	95.0697	1120.44	89.4612
1121.4	88.8792	1121.4	83.2517	1121.4	91.305	1121.4	95.0883	1121.4	90.0559
1122.37	89.4016	1122.37	84.1863	1122.37	91.7666	1122.37	95.1426	1122.37	90.6241
1123.33	89.9449	1123.33	85.0585	1123.33	92.2367	1123.33	95.2338	1123.33	91.153
1124.3	90.5003	1124.3	85.8568	1124.3	92.7039	1124.3	95.3652	1124.3	91.6365
1125.26	91.0564	1125.26	86.5704	1125.26	93.1613	1125.26	95.5381	1125.26	92.072
1126.22	91.5982	1126.22	87.1905	1126.22	93.6041	1126.22	95.7486	1126.22	92.4569
1127.19	92.1103	1127.19	87.7146	1127.19	94.0282	1127.19	95.9882	1127.19	92.7892
1128.15	92.5821	1128.15	88.1497	1128.15	94.4303	1128.15	96.246	1128.15	93.0691
1129.12	93.0111	1129.12	88.5111	1129.12	94.8092	1129.12	96.5118	1129.12	93.3007
1130.08	93.4013	1130.08	88.8172	1130.08	95.1655	1130.08	96.776	1130.08	93.4907
1131.05	93.758	1131.05	89.0828	1131.05	95.5005	1131.05	97.031	1131.05	93.6463
1132.01	94.0837	1132.01	89.3159	1132.01	95.8146	1132.01	97.2717	1132.01	93.7734
1132.97	94.3772	1132.97	89.5175	1132.97	96.1068	1132.97	97.4972	1132.97	93.8767
1133.94	94.6367	1133.94	89.6859	1133.94	96.3747	1133.94	97.711	1133.94	93.9617
1134.9	94.8636	1134.9	89.8206	1134.9	96.6158	1134.9	97.919	1134.9	94.035
1135.87	95.0626	1135.87	89.9245	1135.87	96.8283	1135.87	98.1245	1135.87	94.1032
1136.83	95.2392	1136.83	90.0038	1136.83	97.0109	1136.83	98.3259	1136.83	94.1697
1137.8	95.3953	1137.8	90.0649	1137.8	97.1635	1137.8	98.5163	1137.8	94.2335
1138.76	95.5289	1138.76	90.1131	1138.76	97.287	1138.76	98.6874	1138.76	94.289
1139.72	95.6362	1139.72	90.1498	1139.72	97.3842	1139.72	98.8344	1139.72	94.3302
1140.69	95.7163	1140.69	90.173	1140.69	97.4598	1140.69	98.9572	1140.69	94.3531
1141.65	95.7731	1141.65	90.1774	1141.65	97.5185	1141.65	99.0577	1141.65	94.3577
1142.62	95.8138	1142.62	90.1568	1142.62	97.5642	1142.62	99.1358	1142.62	94.3461
1143.58	95.8436	1143.58	90.1056	1143.58	97.5979	1143.58	99.188	1143.58	94.3204
1144.55	95.8621	1144.55	90.0213	1144.55	97.6179	1144.55	99.2098	1144.55	94.2806
1145.51	95.8636	1145.51	89.9059	1145.51	97.6216	1145.51	99.2009	1145.51	94.2257
1146.47	95.8412	1146.47	89.7652	1146.47	97.6074	1146.47	99.1677	1146.47	94.1557
1147.44	95.7921	1147.44	89.6074	1147.44	97.5762	1147.44	99.1213	1147.44	94.0732
1148.4	95.7211	1148.4	89.4405	1148.4	97.5312	1148.4	99.0719	1148.4	93.9825
1149.37	95.6381	1149.37	89.2706	1149.37	97.4773	1149.37	99.0243	1149.37	93.8878
1150.33	95.5544	1150.33	89.1017	1150.33	97.4187	1150.33	98.9765	1150.33	93.7913
1151.29	95.4768	1151.29	88.9349	1151.29	97.3587	1151.29	98.9229	1151.29	93.6924
1152.26	95.4053	1152.26	88.7688	1152.26	97.2987	1152.26	98.8593	1152.26	93.5893
1153.22	95.3344	1153.22	88.6	1153.22	97.2389	1153.22	98.7848	1153.22	93.4811
1154.19	95.2567	1154.19	88.4239	1154.19	97.1789	1154.19	98.7008	1154.19	93.3683
1155.15	95.1662	1155.15	88.2365	1155.15	97.1176	1155.15	98.6094	1155.15	93.2518
1156.12	95.0604	1156.12	88.0359	1156.12	97.0534	1156.12	98.5115	1156.12	93.1308
1157.08	94.9401	1157.08	87.8235	1157.08	96.9834	1157.08	98.4077	1157.08	93.0021
1158.04	94.8075	1158.04	87.6023	1158.04	96.9038	1158.04	98.2994	1158.04	92.8611
1159.01	94.6649	1159.01	87.3747	1159.01	96.8106	1159.01	98.1892	1159.01	92.7053
1159.97	94.5136	1159.97	87.1403	1159.97	96.7018	1159.97	98.0793	1159.97	92.5353
1160.94	94.3542	1160.94	86.8956	1160.94	96.5777	1160.94	97.9696	1160.94	92.3551
1161.9	94.1869	1161.9	86.6361	1161.9	96.4416	1161.9	97.8574	1161.9	92.1693
1162.87	94.0125	1162.87	86.359	1162.87	96.2977	1162.87	97.7386	1162.87	91.9792
1163.83	93.8316	1163.83	86.0646	1163.83	96.1501	1163.83	97.61	1163.83	91.7824
1164.79	93.6441	1164.79	85.7546	1164.79	96.0002	1164.79	97.4706	1164.79	91.5738
1165.76	93.4471	1165.76	85.4303	1165.76	95.8463	1165.76	97.3217	1165.76	91.3486
1166.72	93.2359	1166.72	85.0909	1166.72	95.6853	1166.72	97.166	1166.72	91.1057
1167.69	93.0045	1167.69	84.7344	1167.69	95.5133	1167.69	97.0058	1167.69	90.8476
1168.65	92.7483	1168.65	84.3608	1168.65	95.3279	1168.65	96.8422	1168.65	90.5791
1169.62	92.4655	1169.62	83.9728	1169.62	95.128	1169.62	96.675	1169.62	90.3045
1170.58	92.1573	1170.58	83.5757	1170.58	94.9123	1170.58	96.5018	1170.58	90.0258
1171.54	91.8258	1171.54	83.1739	1171.54	94.6785	1171.54	96.3191	1171.54	89.7427
1172.51	91.4722	1172.51	82.7675	1172.51	94.4231	1172.51	96.1225	1172.51	89.4525
1173.47	91.0954	1173.47	82.352	1173.47	94.1421	1173.47	95.9089	1173.47	89.1522
1174.44	90.6927	1174.44	81.9199	1174.44	93.8337	1174.44	95.6769	1174.44	88.8382
1175.4	90.2613	1175.4	81.4645	1175.4	93.4988	1175.4	95.4261	1175.4	88.5073
1176.36	89.7985	1176.36	80.9821	1176.36	93.1394	1176.36	95.1553	1176.36	88.1561
1177.33	89.3017	1177.33	80.472	1177.33	92.7558	1177.33	94.8596	1177.33	87.7819
1178.29	88.767	1178.29	79.9357	1178.29	92.3446	1178.29	94.5317	1178.29	87.3831
1179.26	88.1895	1179.26	79.3759	1179.26	91.899	1179.26	94.1642	1179.26	86.9612
1180.22	87.5649	1180.22	78.7957	1180.22	91.4127	1180.22	93.7547	1180.22	86.5205
1181.19	86.893	1181.19	78.1985	1181.19	90.883	1181.19	93.3082	1181.19	86.0676
1182.15	86.1777	1182.15	77.5867	1182.15	90.3123	1182.15	92.8354	1182.15	85.609
1183.11	85.4253	1183.11	76.9609	1183.11	89.7055	1183.11	92.3468	1183.11	85.1494
1184.08	84.6406	1184.08	76.3203	1184.08	89.0662	1184.08	91.8467	1184.08	84.6902
1185.04	83.8236	1185.04	75.6644	1185.04	88.3941	1185.04	91.3296	1185.04	84.2312
1186.01	82.9704	1186.01	74.9952	1186.01	87.6857	1186.01	90.7813	1186.01	83.7718
1186.97	82.0759	1186.97	74.3173	1186.97	86.9371	1186.97	90.183	1186.97	83.3122
1187.94	81.1388	1187.94	73.636	1187.94	86.1469	1187.94	89.5154	1187.94	82.854
1188.9	80.1642	1188.9	72.9538	1188.9	85.3167	1188.9	88.7632	1188.9	82.3984
1189.86	79.163	1189.86	72.2681	1189.86	84.4489	1189.86	87.917	1189.86	81.9459
1190.83	78.1485	1190.83	71.5724	1190.83	83.5454	1190.83	86.9743	1190.83	81.4956
1191.79	77.1316	1191.79	70.8594	1191.79	82.6065	1191.79	85.939	1191.79	81.046
1192.76	76.1188	1192.76	70.1245	1192.76	81.6325	1192.76	84.8207	1192.76	80.5961
1193.72	75.1129	1193.72	69.3675	1193.72	80.6255	1193.72	83.6337	1193.72	80.1456
1194.69	74.1156	1194.69	68.5907	1194.69	79.5901	1194.69	82.3949	1194.69	79.6953
1195.65	73.1302	1195.65	67.7973	1195.65	78.5328	1195.65	81.1234	1195.65	79.2468
1196.61	72.1637	1196.61	66.9898	1196.61	77.4615	1196.61	79.8407	1196.61	78.8025
1197.58	71.2246	1197.58	66.1705	1197.58	76.384	1197.58	78.5719	1197.58	78.3647
1198.54	70.3214	1198.54	65.3422	1198.54	75.3093	1198.54	77.3463	1198.54	77.9358
1199.51	69.4013	1199.51	64.3906	1199.51	74.1822	1199.51	76.1505	1199.51	77.4428
1200.47	68.5898	1200.47	63.5697	1200.47	73.1495	1200.47	75.1139	1200.47	77.04
1201.43	67.8205	1201.43	62.7441	1201.43	72.1471	1201.43	74.2136	1201.43	76.6395
1202.4	67.0912	1202.4	61.904	1202.4	71.1815	1202.4	73.4717	1202.4	76.2327
1203.36	66.4011	1203.36	61.0338	1203.36	70.2578	1203.36	72.9031	1203.36	75.8098
1204.33	65.7521	1204.33	60.1161	1204.33	69.3824	1204.33	72.5162	1204.33	75.3619
1205.29	65.1498	1205.29	59.1381	1205.29	68.5641	1205.29	72.3138	1205.29	74.8831
1206.26	64.6032	1206.26	58.0963	1206.26	67.8154	1206.26	72.2935	1206.26	74.3713
1207.22	64.1231	1207.22	56.9977	1207.22	67.1503	1207.22	72.4493	1207.22	73.8277
1208.18	63.72	1208.18	55.857	1208.18	66.5819	1208.18	72.7719	1208.18	73.2555
1209.15	63.4015	1209.15	54.6917	1209.15	66.1192	1209.15	73.2493	1209.15	72.6584
1210.11	63.1706	1210.11	53.5196	1210.11	65.7654	1210.11	73.8656	1210.11	72.0409
1211.08	63.0264	1211.08	52.3601	1211.08	65.5177	1211.08	74.6001	1211.08	71.4103
1212.04	62.9656	1212.04	51.2365	1212.04	65.369	1212.04	75.4272	1212.04	70.7776
1213.01	62.9837	1213.01	50.1782	1213.01	65.3096	1213.01	76.3186	1213.01	70.1585
1213.97	63.0755	1213.97	49.2191	1213.97	65.3294	1213.97	77.2473	1213.97	69.5711
1214.93	63.2336	1214.93	48.3927	1214.93	65.4188	1214.93	78.1904	1214.93	69.0329
1215.9	63.447	1215.9	47.7253	1215.9	65.5681	1215.9	79.1306	1215.9	68.5576
1216.86	63.699	1216.86	47.2306	1216.86	65.7662	1216.86	80.0527	1216.86	68.1536
1217.83	63.9687	1217.83	46.9063	1217.83	65.9994	1217.83	80.9408	1217.83	67.8236
1218.79	64.2332	1218.79	46.7359	1218.79	66.252	1218.79	81.7773	1218.79	67.566
1219.76	64.4707	1219.76	46.6899	1219.76	66.5063	1219.76	82.5439	1219.76	67.3749
1220.72	64.6607	1220.72	46.7309	1220.72	66.7437	1220.72	83.2242	1220.72	67.2403
1221.68	64.7842	1221.68	46.8175	1221.68	66.9441	1221.68	83.8047	1221.68	67.1474
1222.65	64.822	1222.65	46.9084	1222.65	67.0862	1222.65	84.274	1222.65	67.0768
1223.61	64.7562	1223.61	46.9657	1223.61	67.1477	1223.61	84.6203	1223.61	67.0061
1224.58	64.5729	1224.58	46.9572	1224.58	67.1081	1224.58	84.8302	1224.58	66.9115
1225.54	64.2664	1225.54	46.8601	1225.54	66.9535	1225.54	84.8914	1225.54	66.7721
1226.51	63.8411	1226.51	46.6625	1226.51	66.6797	1226.51	84.7959	1226.51	66.5735
1227.47	63.3097	1227.47	46.3658	1227.47	66.293	1227.47	84.5436	1227.47	66.3102
1228.43	62.6909	1228.43	45.9839	1228.43	65.8075	1228.43	84.1434	1228.43	65.9863
1229.4	62.0057	1229.4	45.5417	1229.4	65.242	1229.4	83.6123	1229.4	65.6143
1230.36	61.2773	1230.36	45.0723	1230.36	64.6175	1230.36	82.9726	1230.36	65.2121
1231.33	60.5304	1231.33	44.6124	1231.33	63.9573	1231.33	82.2503	1231.33	64.7999
1232.29	59.7914	1232.29	44.1982	1232.29	63.2872	1232.29	81.4727	1232.29	64.3977
1233.25	59.0855	1233.25	43.8605	1233.25	62.634	1233.25	80.6668	1233.25	64.0235
1234.22	58.4347	1234.22	43.6234	1234.22	62.0237	1234.22	79.8587	1234.22	63.6929
1235.18	57.858	1235.18	43.5037	1235.18	61.4781	1235.18	79.0724	1235.18	63.4203
1236.15	57.372	1236.15	43.5131	1236.15	61.0141	1236.15	78.3299	1236.15	63.2185
1237.11	56.9925	1237.11	43.658	1237.11	60.6438	1237.11	77.6511	1237.11	63.0986
1238.08	56.7346	1238.08	43.9399	1238.08	60.3764	1238.08	77.0528	1238.08	63.068
1239.04	56.6102	1239.04	44.356	1239.04	60.22	1239.04	76.5482	1239.04	63.1305
1240	56.6255	1240	44.9009	1240	60.1827	1240	76.1478	1240	63.2869
1240.97	56.7799	1240.97	45.5683	1240.97	60.2721	1240.97	75.8603	1240.97	63.5364
1241.93	57.0668	1241.93	46.3533	1241.93	60.4941	1241.93	75.6944	1241.93	63.8779
1242.9	57.4772	1242.9	47.2519	1242.9	60.8511	1242.9	75.6576	1242.9	64.3099
1243.86	58.003	1243.86	48.26	1243.86	61.3415	1243.86	75.7559	1243.86	64.8296
1244.83	58.6397	1244.83	49.3728	1244.83	61.9611	1244.83	75.9918	1244.83	65.4327
1245.79	59.3863	1245.79	50.5851	1245.79	62.7043	1245.79	76.3651	1245.79	66.1146
1246.75	60.2429	1246.75	51.8908	1246.75	63.5654	1246.75	76.8731	1246.75	66.871
1247.72	61.2075	1247.72	53.2825	1247.72	64.5368	1247.72	77.5106	1247.72	67.6978
1248.68	62.2733	1248.68	54.7506	1248.68	65.6085	1248.68	78.2696	1248.68	68.5902
1249.65	63.4287	1249.65	56.283	1249.65	66.7676	1249.65	79.1373	1249.65	69.5415
1250.61	64.6606	1250.61	57.8672	1250.61	67.9996	1250.61	80.0964	1250.61	70.5445
1251.58	65.9559	1251.58	59.4916	1251.58	69.2906	1251.58	81.1264	1251.58	71.5919
1252.54	67.303	1252.54	61.1461	1252.54	70.6284	1252.54	82.2044	1252.54	72.6769
1253.5	68.6908	1253.5	62.8207	1253.5	72.0021	1253.5	83.3079	1253.5	73.7922
1254.47	70.1081	1254.47	64.5048	1254.47	73.402	1254.47	84.4159	1254.47	74.9292
1255.43	71.545	1255.43	66.1869	1255.43	74.8196	1255.43	85.5099	1255.43	76.0779
1256.4	72.9939	1256.4	67.8557	1256.4	76.2476	1256.4	86.5746	1256.4	77.2284
1257.36	74.4479	1257.36	69.4994	1257.36	77.6784	1257.36	87.5964	1257.36	78.3722
1258.32	75.8971	1258.32	71.1023	1258.32	79.1	1258.32	88.5619	1258.32	79.5012
1259.29	77.3238	1259.29	72.6425	1259.29	80.4925	1259.29	89.4573	1259.29	80.6043
1260.25	78.7027	1260.25	74.0929	1260.25	81.8302	1260.25	90.2708	1260.25	81.6661
1261.22	80.0079	1261.22	75.4283	1261.22	83.0881	1261.22	90.9964	1261.22	82.6683
1262.18	81.221	1262.18	76.6333	1262.18	84.2503	1262.18	91.6363	1262.18	83.5938
1263.15	82.336	1263.15	77.7057	1263.15	85.313	1263.15	92.1989	1263.15	84.4314
1264.11	83.3555	1264.11	78.6517	1264.11	86.2804	1264.11	92.6944	1264.11	85.1773
1265.07	84.2833	1265.07	79.4796	1265.07	87.1581	1265.07	93.1304	1265.07	85.8332
1266.04	85.1194	1266.04	80.1945	1266.04	87.9484	1266.04	93.5111	1266.04	86.4036
1267	85.8599	1267	80.7983	1267	88.6502	1267	93.8389	1267	86.8938
1267.97	86.4996	1267.97	81.2916	1267.97	89.2615	1267.97	94.1175	1267.97	87.3078
1268.93	87.0352	1268.93	81.6766	1268.93	89.7808	1268.93	94.3524	1268.93	87.6491
1269.9	87.4657	1269.9	81.9572	1269.9	90.2072	1269.9	94.5493	1269.9	87.9204
1270.86	87.7919	1270.86	82.138	1270.86	90.5395	1270.86	94.7125	1270.86	88.1245
1271.82	88.0175	1271.82	82.2247	1271.82	90.7781	1271.82	94.8438	1271.82	88.2651
1272.79	88.15	1272.79	82.225	1272.79	90.9274	1272.79	94.9443	1272.79	88.347
1273.75	88.2023	1273.75	82.1487	1273.75	90.9981	1273.75	95.0162	1273.75	88.3756
1274.72	88.1903	1274.72	82.0073	1274.72	91.0056	1274.72	95.0631	1274.72	88.3561
1275.68	88.129	1275.68	81.8114	1275.68	90.9659	1275.68	95.0881	1275.68	88.2935
1276.65	88.029	1276.65	81.5691	1276.65	90.8918	1276.65	95.0919	1276.65	88.1922
1277.61	87.8947	1277.61	81.2858	1277.61	90.7904	1277.61	95.0723	1277.61	88.0571
1278.57	87.7273	1278.57	80.966	1278.57	90.664	1278.57	95.0258	1278.57	87.894
1279.54	87.5279	1279.54	80.6162	1279.54	90.5136	1279.54	94.9501	1279.54	87.7091
1280.5	87.3015	1280.5	80.2468	1280.5	90.3425	1280.5	94.8468	1280.5	87.5097
1281.47	87.0576	1281.47	79.8712	1281.47	90.1576	1281.47	94.7216	1281.47	87.3033
1282.43	86.8087	1282.43	79.5038	1282.43	89.969	1282.43	94.5821	1282.43	87.0981
1283.39	86.5664	1283.39	79.1564	1283.39	89.7869	1283.39	94.4368	1283.39	86.9018
1284.36	86.3388	1284.36	78.8365	1284.36	89.6179	1284.36	94.2929	1284.36	86.7204
1285.32	86.1288	1285.32	78.5472	1285.32	89.4627	1285.32	94.1567	1285.32	86.5571
1286.29	85.9341	1286.29	78.2871	1286.29	89.3161	1286.29	94.0322	1286.29	86.4108
1287.25	85.7485	1287.25	78.0509	1287.25	89.1695	1287.25	93.9198	1287.25	86.2773
1288.22	85.5644	1288.22	77.8307	1288.22	89.0154	1288.22	93.815	1288.22	86.1507
1289.18	85.3757	1289.18	77.617	1289.18	88.8513	1289.18	93.71	1289.18	86.0257
1290.14	85.1796	1290.14	77.4017	1290.14	88.6806	1290.14	93.5976	1290.14	85.8996
1291.11	84.9764	1291.11	77.1803	1291.11	88.5099	1291.11	93.4748	1291.11	85.7715
1292.07	84.7682	1292.07	76.9524	1292.07	88.3446	1292.07	93.3451	1292.07	85.6419
1293.04	84.5561	1293.04	76.7204	1293.04	88.1857	1293.04	93.2156	1293.04	85.5104
1294	84.3403	1294	76.4868	1294	88.0296	1294	93.0925	1294	85.3762
1294.97	84.1202	1294.97	76.2527	1294.97	87.8701	1294.97	92.9773	1294.97	85.2381
1295.93	83.8955	1295.93	76.0167	1295.93	87.7021	1295.93	92.8655	1295.93	85.0956
1296.89	83.6673	1296.89	75.777	1296.89	87.5234	1296.89	92.7503	1296.89	84.9497
1297.86	83.4368	1297.86	75.5331	1297.86	87.3355	1297.86	92.6265	1297.86	84.8026
1298.82	83.2043	1298.82	75.2866	1298.82	87.1416	1298.82	92.4936	1298.82	84.6567
1299.79	82.969	1299.79	75.0412	1299.79	86.9451	1299.79	92.3559	1299.79	84.5131
1300.75	82.7297	1300.75	74.8001	1300.75	86.7481	1300.75	92.2188	1300.75	84.3704
1301.72	82.4871	1301.72	74.5649	1301.72	86.5512	1301.72	92.0862	1301.72	84.2257
1302.68	82.2412	1302.68	74.3321	1302.68	86.3523	1302.68	91.9576	1302.68	84.0737
1303.64	81.9899	1303.64	74.0932	1303.64	86.146	1303.64	91.8281	1303.64	83.9083
1304.61	81.7278	1304.61	73.8374	1304.61	85.9259	1304.61	91.6919	1304.61	83.725
1305.57	81.4479	1305.57	73.5558	1305.57	85.6872	1305.57	91.5441	1305.57	83.5221
1306.54	81.1454	1306.54	73.2442	1306.54	85.4294	1306.54	91.3841	1306.54	83.301
1307.5	80.8212	1307.5	72.9048	1307.5	85.1572	1307.5	91.2153	1307.5	83.0651
1308.46	80.4806	1308.46	72.5426	1308.46	84.8768	1308.46	91.0434	1308.46	82.817
1309.43	80.1281	1309.43	72.1598	1309.43	84.5898	1309.43	90.8725	1309.43	82.5563
1310.39	79.7618	1310.39	71.7529	1310.39	84.2901	1310.39	90.7018	1310.39	82.2791
1311.36	79.3736	1311.36	71.3145	1311.36	83.9666	1311.36	90.5259	1311.36	81.9808
1312.32	78.956	1312.32	70.8398	1312.32	83.6104	1312.32	90.3368	1312.32	81.6598
1313.29	78.5088	1313.29	70.3317	1313.29	83.2226	1313.29	90.1291	1313.29	81.3192
1314.25	78.0417	1314.25	69.8005	1314.25	82.814	1314.25	89.9018	1314.25	80.9646
1315.21	77.566	1315.21	69.2548	1315.21	82.3962	1315.21	89.6565	1315.21	80.5992
1316.18	77.0852	1316.18	68.6937	1316.18	81.9711	1316.18	89.3926	1316.18	80.2203
1317.14	76.5898	1317.14	68.1053	1317.14	81.5273	1317.14	89.1051	1317.14	79.8206
1318.11	76.0641	1318.11	67.4751	1318.11	81.0477	1318.11	88.7866	1318.11	79.3949
1319.07	75.4987	1319.07	66.7981	1319.07	80.5236	1319.07	88.434	1319.07	78.9452
1320.04	74.8998	1320.04	66.0855	1320.04	79.9636	1320.04	88.0533	1320.04	78.4825
1321	74.2871	1321	65.3596	1321	79.3906	1321	87.6583	1321	78.0195
1321.96	73.681	1321.96	64.6404	1321.96	78.8267	1321.96	87.264	1321.96	77.5635
1322.93	73.0929	1322.93	63.9377	1322.93	78.2826	1322.93	86.8799	1322.93	77.1139
1323.89	72.5245	1323.89	63.2527	1323.89	77.7573	1323.89	86.5102	1323.89	76.6658
1324.86	71.9733	1324.86	62.5837	1324.86	77.2444	1324.86	86.1553	1324.86	76.2156
1325.82	71.4372	1325.82	61.93	1325.82	76.7386	1325.82	85.8145	1325.82	75.7634
1326.79	70.9153	1326.79	61.2908	1326.79	76.2375	1326.79	85.4859	1326.79	75.3121
1327.75	70.4053	1327.75	60.6635	1327.75	75.7395	1327.75	85.1657	1327.75	74.8637
1328.71	69.9013	1328.71	60.0436	1328.71	75.2408	1328.71	84.8481	1328.71	74.4181
1329.68	69.3956	1329.68	59.4284	1329.68	74.7358	1329.68	84.527	1329.68	73.9741
1330.64	68.8851	1330.64	58.8219	1330.64	74.2219	1330.64	84.2004	1330.64	73.5327
1331.61	68.3771	1331.61	58.2373	1331.61	73.706	1331.61	83.8731	1331.61	73.0997
1332.57	67.8902	1332.57	57.6925	1332.57	73.2057	1332.57	83.5569	1332.57	72.6844
1333.53	67.4484	1333.53	57.2046	1333.53	72.7451	1333.53	83.2674	1333.53	72.2954
1334.5	67.0707	1334.5	56.7816	1334.5	72.3435	1334.5	83.0165	1334.5	71.9357
1335.46	66.7606	1335.46	56.4201	1335.46	72.0054	1335.46	82.8065	1335.46	71.5999
1336.43	66.4987	1336.43	56.1033	1336.43	71.7119	1336.43	82.6234	1336.43	71.275
1337.39	66.2373	1337.39	55.7981	1337.39	71.415	1337.39	82.4318	1337.39	70.9424
1338.36	65.9084	1338.36	55.4602	1338.36	71.0466	1338.36	82.1802	1338.36	70.5859
1339.32	65.461	1339.32	55.0589	1339.32	70.5576	1339.32	81.8298	1339.32	70.2068
1340.28	64.9087	1340.28	54.6105	1340.28	69.966	1340.28	81.392	1340.28	69.8316
1341.25	64.3248	1341.25	54.1702	1341.25	69.348	1341.25	80.9241	1341.25	69.4935
1342.21	63.7824	1342.21	53.7854	1342.21	68.7763	1342.21	80.4822	1342.21	69.2044
1343.18	63.3137	1343.18	53.4678	1343.18	68.2788	1343.18	80.0891	1343.18	68.9518
1344.14	62.9161	1344.14	53.2047	1344.14	67.8472	1344.14	79.7408	1344.14	68.7151
1345.11	62.5739	1345.11	52.9783	1345.11	67.4616	1345.11	79.4242	1345.11	68.4815
1346.07	62.2711	1346.07	52.7754	1346.07	67.1048	1346.07	79.1288	1346.07	68.2497
1347.03	61.9942	1347.03	52.5869	1347.03	66.766	1347.03	78.8484	1347.03	68.026
1348	61.7317	1348	52.406	1348	66.4402	1348	78.5793	1348	67.8179
1348.96	61.4769	1348.96	52.2284	1348.96	66.1272	1348.96	78.3195	1348.96	67.6286
1349.93	61.2302	1349.93	52.0537	1349.93	65.8319	1349.93	78.0695	1349.93	67.4571
1350.89	60.9985	1350.89	51.8857	1350.89	65.5616	1350.89	77.8321	1350.89	67.3006
1351.86	60.7904	1351.86	51.7287	1351.86	65.3208	1351.86	77.6088	1351.86	67.157
1352.82	60.6084	1352.82	51.5839	1352.82	65.1062	1352.82	77.3962	1352.82	67.0254
1353.78	60.4459	1353.78	51.4474	1353.78	64.9058	1353.78	77.1842	1353.78	66.9056
1354.75	60.2915	1354.75	51.313	1354.75	64.7054	1354.75	76.9622	1354.75	66.798
1355.71	60.1393	1355.71	51.1784	1355.71	64.5002	1355.71	76.7285	1355.71	66.7039
1356.68	59.996	1356.68	51.0487	1356.68	64.3006	1356.68	76.4949	1356.68	66.6249
1357.64	59.8771	1357.64	50.9337	1357.64	64.1258	1357.64	76.281	1357.64	66.561
1358.61	59.797	1358.61	50.8424	1358.61	63.991	1358.61	76.1028	1358.61	66.5115
1359.57	59.7583	1359.57	50.7785	1359.57	63.8964	1359.57	75.9636	1359.57	66.4765
1360.53	59.7412	1360.53	50.7326	1360.53	63.8192	1360.53	75.8491	1360.53	66.4555
1361.5	59.7016	1361.5	50.6776	1361.5	63.7146	1361.5	75.7272	1361.5	66.4441
1362.46	59.5948	1362.46	50.5833	1362.46	63.5431	1362.46	75.5682	1362.46	66.4352
1363.43	59.4203	1363.43	50.4493	1363.43	63.3124	1363.43	75.377	1363.43	66.4284
1364.39	59.2261	1364.39	50.3076	1364.39	63.0756	1364.39	75.1939	1364.39	66.4309
1365.35	59.0627	1365.35	50.1852	1365.35	62.8811	1365.35	75.059	1365.35	66.4463
1366.32	58.9494	1366.32	50.0825	1366.32	62.7423	1366.32	74.989	1366.32	66.4694
1367.28	58.8792	1367.28	49.9831	1367.28	62.6475	1367.28	74.9818	1367.28	66.4919
1368.25	58.8376	1368.25	49.8734	1368.25	62.58	1368.25	75.0279	1368.25	66.508
1369.21	58.8154	1369.21	49.7531	1369.21	62.5305	1369.21	75.1188	1369.21	66.5159
1370.18	58.8133	1370.18	49.6363	1370.18	62.5013	1370.18	75.2539	1370.18	66.5179
1371.14	58.8393	1371.14	49.5448	1371.14	62.5008	1371.14	75.4442	1371.14	66.5197
1372.1	58.8982	1372.1	49.4985	1372.1	62.5344	1372.1	75.7087	1372.1	66.5288
1373.07	58.979	1373.07	49.5045	1373.07	62.5922	1373.07	76.0563	1373.07	66.5512
1374.03	59.0504	1374.03	49.5499	1374.03	62.6462	1374.03	76.4645	1374.03	66.5874
1375	59.079	1375	49.6095	1375	62.667	1375	76.8791	1375	66.6335
1375.96	59.0578	1375.96	49.6659	1375.96	62.65	1375.96	77.2503	1375.96	66.6863
1376.93	59.0087	1376.93	49.7169	1376.93	62.6162	1376.93	77.5676	1376.93	66.7457
1377.89	58.9577	1377.89	49.7669	1377.89	62.5883	1377.89	77.8538	1377.89	66.8116
1378.85	58.9167	1378.85	49.8176	1378.85	62.5746	1378.85	78.1353	1378.85	66.8835
1379.82	58.8853	1379.82	49.8683	1379.82	62.5705	1379.82	78.4206	1379.82	66.9608
1380.78	58.86	1380.78	49.917	1380.78	62.5685	1380.78	78.6981	1380.78	67.0411
1381.75	58.8417	1381.75	49.9611	1381.75	62.5657	1381.75	78.9485	1381.75	67.1189
1382.71	58.8363	1382.71	49.9991	1382.71	62.5657	1382.71	79.1615	1382.71	67.1869
1383.67	58.8499	1383.67	50.0323	1383.67	62.5732	1383.67	79.3395	1383.67	67.2401
1384.64	58.8804	1384.64	50.065	1384.64	62.5844	1384.64	79.4868	1384.64	67.2794
1385.6	58.9075	1385.6	50.0976	1385.6	62.5759	1385.6	79.5893	1385.6	67.3087
1386.57	58.8901	1386.57	50.1164	1386.57	62.5034	1386.57	79.6074	1386.57	67.3292
1387.53	58.7936	1387.53	50.1028	1387.53	62.3351	1387.53	79.505	1387.53	67.3406
1388.5	58.6319	1388.5	50.0606	1388.5	62.0935	1388.5	79.296	1388.5	67.3487
1389.46	58.4562	1389.46	50.0141	1389.46	61.8388	1389.46	79.033	1389.46	67.3612
1390.42	58.3038	1390.42	49.9792	1390.42	61.6104	1390.42	78.7506	1390.42	67.3764
1391.39	58.1802	1391.39	49.9583	1391.39	61.4103	1391.39	78.4438	1391.39	67.3868
1392.35	58.076	1392.35	49.957	1392.35	61.2236	1392.35	78.0868	1392.35	67.3905
1393.32	57.9775	1393.32	49.9877	1393.32	61.0343	1393.32	77.6539	1393.32	67.3932
1394.28	57.8601	1394.28	50.0526	1394.28	60.82	1394.28	77.1228	1394.28	67.3993
1395.25	57.6793	1395.25	50.1255	1395.25	60.543	1395.25	76.4681	1395.25	67.4021
1396.21	57.3821	1396.21	50.1616	1396.21	60.1571	1396.21	75.6552	1396.21	67.3875
1397.17	56.9394	1397.17	50.1309	1397.17	59.6347	1397.17	74.6554	1397.17	67.3468
1398.14	56.3714	1398.14	50.0408	1398.14	58.994	1398.14	73.4825	1398.14	67.2851
1399.1	55.7425	1399.1	49.9257	1399.1	58.2978	1399.1	72.2109	1399.1	67.216
1400.07	55.1255	1400.07	49.8212	1400.07	57.6201	1400.07	70.94	1400.07	67.151
1401.03	54.5621	1401.03	49.7442	1401.03	57.0036	1401.03	69.7289	1401.03	67.0922
1402	54.0464	1402	49.6908	1402	56.4404	1402	68.5601	1402	67.0325
1402.96	53.5342	1402.96	49.6454	1402.96	55.8815	1402.96	67.3538	1402.96	66.9606
1403.92	52.9708	1403.92	49.5904	1403.92	55.2677	1403.92	66.0243	1403.92	66.8679
1404.89	52.329	1404.89	49.5149	1404.89	54.5704	1404.89	64.5545	1404.89	66.7536
1405.85	51.6357	1405.85	49.4214	1405.85	53.8203	1405.85	63.0347	1405.85	66.627
1406.82	50.9559	1406.82	49.3251	1406.82	53.0883	1406.82	61.6056	1406.82	66.5029
1407.78	50.3384	1407.78	49.2389	1407.78	52.4269	1407.78	60.3487	1407.78	66.3884
1408.75	49.7828	1408.75	49.1627	1408.75	51.8354	1408.75	59.2447	1408.75	66.2779
1409.71	49.2576	1409.71	49.088	1409.71	51.2814	1409.71	58.2278	1409.71	66.1602
1410.67	48.7408	1410.67	49.0105	1410.67	50.7436	1410.67	57.2644	1410.67	66.0295
1411.64	48.2455	1411.64	48.9347	1411.64	50.2369	1411.64	56.3881	1411.64	65.8909
1412.6	47.8114	1412.6	48.8695	1412.6	49.8018	1412.6	55.6677	1412.6	65.7546
1413.57	47.4715	1413.57	48.8178	1413.57	49.4699	1413.57	55.1465	1413.57	65.6255
1414.53	47.2296	1414.53	48.7763	1414.53	49.2445	1414.53	54.8187	1414.53	65.4978
1415.49	47.0688	1415.49	48.7477	1415.49	49.1141	1415.49	54.6639	1415.49	65.3626
1416.46	46.9668	1416.46	48.7494	1416.46	49.0724	1416.46	54.6892	1416.46	65.2162
1417.42	46.8969	1417.42	48.7968	1417.42	49.115	1417.42	54.9295	1417.42	65.0611
1418.39	46.8263	1418.39	48.8758	1418.39	49.2191	1418.39	55.3878	1418.39	64.9055
1419.35	46.7494	1419.35	48.9612	1419.35	49.3535	1419.35	55.9841	1419.35	64.7734
1420.32	46.7121	1420.32	49.061	1420.32	49.5198	1420.32	56.6208	1420.32	64.6962
1421.28	46.7618	1421.28	49.1922	1421.28	49.7447	1421.28	57.2775	1421.28	64.675
1422.24	46.9025	1422.24	49.3377	1422.24	50.042	1422.24	57.9961	1422.24	64.675
1423.21	47.1064	1423.21	49.4597	1423.21	50.4011	1423.21	58.809	1423.21	64.6571
1424.17	47.3382	1424.17	49.5297	1424.17	50.7937	1424.17	59.6963	1424.17	64.6024
1425.14	47.5701	1425.14	49.5432	1425.14	51.1869	1425.14	60.592	1425.14	64.5143
1426.1	47.7915	1426.1	49.5149	1426.1	51.5599	1426.1	61.4318	1426.1	64.406
1427.07	48.0124	1427.07	49.466	1427.07	51.9161	1427.07	62.1974	1427.07	64.2857
1428.03	48.2529	1428.03	49.4131	1428.03	52.2745	1428.03	62.9167	1428.03	64.1509
1428.99	48.5227	1428.99	49.361	1428.99	52.6453	1428.99	63.619	1428.99	63.9944
1429.96	48.804	1429.96	49.3041	1429.96	53.0081	1429.96	64.2888	1429.96	63.8156
1430.92	49.0591	1430.92	49.2338	1430.92	53.321	1430.92	64.867	1430.92	63.6271
1431.89	49.2614	1431.89	49.1454	1431.89	53.5553	1431.89	65.3038	1431.89	63.445
1432.85	49.4172	1432.85	49.0409	1432.85	53.7195	1432.85	65.5999	1432.85	63.2744
1433.82	49.5662	1433.82	48.9363	1433.82	53.8551	1433.82	65.7979	1433.82	63.1115
1434.78	49.7613	1434.78	48.8669	1434.78	54.0145	1434.78	65.9458	1434.78	62.9548
1435.74	50.0293	1435.74	48.8688	1435.74	54.2225	1435.74	66.0578	1435.74	62.8099
1436.71	50.3342	1436.71	48.951	1436.71	54.4488	1436.71	66.1086	1436.71	62.6925
1437.67	50.6167	1437.67	49.1045	1437.67	54.6504	1437.67	66.0919	1437.67	62.631
1438.64	50.8681	1438.64	49.3236	1438.64	54.8331	1438.64	66.0583	1438.64	62.6465
1439.6	51.1214	1439.6	49.5927	1439.6	55.0297	1439.6	66.0621	1439.6	62.7272
1440.56	51.4028	1440.56	49.8824	1440.56	55.2572	1440.56	66.1199	1440.56	62.8405
1441.53	51.7234	1441.53	50.171	1441.53	55.5172	1441.53	66.2266	1441.53	62.9616
1442.49	52.0876	1442.49	50.456	1442.49	55.8102	1442.49	66.3781	1442.49	63.0824
1443.46	52.4963	1443.46	50.7465	1443.46	56.1385	1443.46	66.5761	1443.46	63.2055
1444.42	52.9472	1444.42	51.0522	1444.42	56.5041	1444.42	66.8249	1444.42	63.3357
1445.39	53.4366	1445.39	51.3783	1445.39	56.9081	1445.39	67.1274	1445.39	63.4778
1446.35	53.9605	1446.35	51.7261	1446.35	57.3493	1446.35	67.4816	1446.35	63.638
1447.31	54.5124	1447.31	52.0948	1447.31	57.8218	1447.31	67.8779	1447.31	63.8261
1448.28	55.0829	1448.28	52.4828	1448.28	58.3163	1448.28	68.301	1448.28	64.0526
1449.24	55.6648	1449.24	52.89	1449.24	58.8262	1449.24	68.7387	1449.24	64.3232
1450.21	56.2551	1450.21	53.3109	1450.21	59.3487	1450.21	69.1849	1450.21	64.6314
1451.17	56.8461	1451.17	53.7234	1451.17	59.8744	1451.17	69.6335	1451.17	64.9558
1452.14	57.4242	1452.14	54.0944	1452.14	60.3871	1452.14	70.0743	1452.14	65.2692
1453.1	57.993	1453.1	54.4108	1453.1	60.8857	1453.1	70.5095	1453.1	65.5583
1454.06	58.6158	1454.06	54.7261	1454.06	61.4271	1454.06	70.986	1454.06	65.8515
1455.03	59.451	1455.03	55.1894	1455.03	62.1607	1455.03	71.6267	1455.03	66.2462
1455.99	60.6817	1455.99	55.9676	1455.99	63.2662	1455.99	72.5882	1455.99	66.89
1456.96	62.1919	1456.96	56.9674	1456.96	64.6535	1456.96	73.818	1456.96	67.8108
1457.92	63.4407	1457.92	57.7993	1457.92	65.8333	1457.92	74.9123	1457.92	68.7558
1458.89	64.2037	1458.89	58.3722	1458.89	66.5869	1458.89	75.6503	1458.89	69.5078
1459.85	64.7316	1459.85	58.872	1459.85	67.1267	1459.85	76.1885	1459.85	70.0986
1460.81	65.2198	1460.81	59.3689	1460.81	67.6249	1460.81	76.6881	1460.81	70.6081
1461.78	65.7534	1461.78	59.8812	1461.78	68.1626	1461.78	77.2469	1461.78	71.1043
1462.74	66.4241	1462.74	60.5014	1462.74	68.8348	1462.74	77.9768	1462.74	71.6843
1463.71	67.3299	1463.71	61.3795	1463.71	69.7456	1463.71	78.9927	1463.71	72.4644
1464.67	68.4671	1464.67	62.5844	1464.67	70.8965	1464.67	80.2944	1464.67	73.487
1465.63	69.6617	1465.63	63.9761	1465.63	72.1137	1465.63	81.6807	1465.63	74.6319
1466.6	70.704	1466.6	65.301	1466.6	73.1805	1466.6	82.8932	1466.6	75.6968
1467.56	71.523	1467.56	66.4043	1467.56	74.0185	1467.56	83.833	1467.56	76.5702
1468.53	72.1828	1468.53	67.2898	1468.53	74.6885	1468.53	84.5693	1468.53	77.2703
1469.49	72.8156	1469.49	68.0725	1469.49	75.3208	1469.49	85.2457	1469.49	77.8884
1470.46	73.5922	1470.46	68.9376	1470.46	76.0826	1470.46	86.031	1470.46	78.5479
1471.42	74.6621	1471.42	70.0575	1471.42	77.1183	1471.42	87.0678	1471.42	79.3591
1472.38	75.9732	1472.38	71.382	1472.38	78.3753	1472.38	88.3261	1472.38	80.3061
1473.35	77.1376	1473.35	72.4977	1473.35	79.4779	1473.35	89.4793	1473.35	81.1572
1474.31	77.7946	1474.31	73.0381	1474.31	80.0815	1474.31	90.195	1474.31	81.6783
1475.28	78.0406	1475.28	73.1249	1475.28	80.2832	1475.28	90.5222	1475.28	81.9035
1476.24	78.1595	1476.24	73.0496	1476.24	80.357	1476.24	90.6942	1476.24	81.9863
1477.21	78.2934	1477.21	72.9349	1477.21	80.4394	1477.21	90.8431	1477.21	82.0025
1478.17	78.4518	1478.17	72.768	1478.17	80.5404	1478.17	90.9914	1478.17	81.9536
1479.13	78.5987	1479.13	72.5036	1479.13	80.6285	1479.13	91.1213	1479.13	81.8205
1480.1	78.6949	1480.1	72.1117	1480.1	80.6698	1480.1	91.2117	1480.1	81.5924
1481.06	78.7141	1481.06	71.5942	1481.06	80.6416	1481.06	91.2498	1481.06	81.2764
1482.03	78.6522	1482.03	70.9877	1482.03	80.5399	1482.03	91.2358	1482.03	80.8984
1482.99	78.5289	1482.99	70.3504	1482.99	80.3821	1482.99	91.1822	1482.99	80.4938
1483.96	78.3792	1483.96	69.7368	1483.96	80.1992	1483.96	91.1099	1483.96	80.092
1484.92	78.2411	1484.92	69.1802	1484.92	80.0257	1484.92	91.0423	1484.92	79.7063
1485.88	78.1494	1485.88	68.6936	1485.88	79.8914	1485.88	91.0029	1485.88	79.3326
1486.85	78.1173	1486.85	68.2637	1486.85	79.8029	1486.85	91.0021	1486.85	78.9483
1487.81	78.0805	1487.81	67.8123	1487.81	79.691	1487.81	90.9964	1487.81	78.5034
1488.78	77.8612	1488.78	67.1892	1488.78	79.3863	1488.78	90.8598	1488.78	77.9448
1489.74	77.3437	1489.74	66.357	1489.74	78.7988	1489.74	90.5069	1489.74	77.3202
1490.7	76.6991	1490.7	65.5427	1490.7	78.118	1490.7	90.0555	1490.7	76.793
1491.67	76.1779	1491.67	64.9663	1491.67	77.5883	1491.67	89.6813	1491.67	76.4566
1492.63	75.8463	1492.63	64.6267	1492.63	77.2607	1492.63	89.429	1492.63	76.267
1493.6	75.6489	1493.6	64.4213	1493.6	77.0685	1493.6	89.2557	1493.6	76.1412
1494.56	75.5347	1494.56	64.2826	1494.56	76.9533	1494.56	89.1186	1494.56	76.0279
1495.53	75.4856	1495.53	64.2013	1495.53	76.8913	1495.53	88.9941	1495.53	75.9128
1496.49	75.4752	1496.49	64.1794	1496.49	76.8567	1496.49	88.8499	1496.49	75.8002
1497.45	75.4418	1497.45	64.1936	1497.45	76.7994	1497.45	88.6392	1497.45	75.7043
1498.42	75.3631	1498.42	64.2411	1498.42	76.7118	1498.42	88.3679	1498.42	75.6618
1499.38	75.306	1499.38	64.3656	1499.38	76.6624	1499.38	88.1182	1499.38	75.7083
1500.35	75.3154	1500.35	64.564	1500.35	76.6864	1500.35	87.9407	1500.35	75.8251
1501.31	75.3462	1501.31	64.7501	1501.31	76.7317	1501.31	87.8037	1501.31	75.9491
1502.28	75.329	1502.28	64.8345	1502.28	76.7278	1502.28	87.6529	1502.28	76.0253
1503.24	75.2586	1503.24	64.8138	1503.24	76.669	1503.24	87.4791	1503.24	76.0483
1504.2	75.2585	1504.2	64.8421	1504.2	76.6745	1504.2	87.3628	1504.2	76.0914
1505.17	75.6133	1505.17	65.2784	1505.17	77.0171	1505.17	87.4948	1505.17	76.332
1506.13	76.6195	1506.13	66.5592	1506.13	77.9827	1506.13	88.077	1506.13	77.0051
1507.1	78.0051	1507.1	68.5474	1507.1	79.3201	1507.1	88.9346	1507.1	78.0979
1508.06	78.8626	1508.06	70.2156	1508.06	80.1699	1508.06	89.4717	1508.06	79.1274
1509.03	79.0917	1509.03	71.1929	1509.03	80.4318	1509.03	89.62	1509.03	79.8417
1509.99	79.2074	1509.99	71.9284	1509.99	80.5905	1509.99	89.7065	1509.99	80.4118
1510.95	79.3961	1510.95	72.6517	1510.95	80.8223	1510.95	89.8427	1510.95	80.9523
1511.92	79.6406	1511.92	73.3786	1511.92	81.1106	1511.92	90.012	1511.92	81.482
1512.88	79.9313	1512.88	74.1235	1512.88	81.446	1512.88	90.2074	1512.88	82.0124
1513.85	80.2955	1513.85	74.9415	1513.85	81.8548	1513.85	90.4482	1513.85	82.5705
1514.81	80.7556	1514.81	75.8808	1514.81	82.3587	1514.81	90.7518	1514.81	83.1802
1515.78	81.2839	1515.78	76.9175	1515.78	82.9307	1515.78	91.1025	1515.78	83.8314
1516.74	81.8021	1516.74	77.9426	1516.74	83.4918	1516.74	91.4496	1516.74	84.4722
1517.7	82.2389	1517.7	78.8383	1517.7	83.967	1517.7	91.7436	1517.7	85.0447
1518.67	82.5871	1518.67	79.5813	1518.67	84.3435	1518.67	91.9742	1518.67	85.5391
1519.63	82.897	1519.63	80.2618	1519.63	84.6701	1519.63	92.1691	1519.63	86.0074
1520.6	83.2141	1520.6	80.9946	1520.6	85	1520.6	92.3577	1520.6	86.5188
1521.56	83.528	1521.56	81.8032	1521.56	85.3377	1521.56	92.5421	1521.56	87.0901
1522.52	83.7858	1522.52	82.597	1522.52	85.6408	1522.52	92.7012	1522.52	87.6648
1523.49	83.933	1523.49	83.257	1523.49	85.8532	1523.49	92.8049	1523.49	88.1671
1524.45	83.9274	1524.45	83.7172	1524.45	85.9252	1524.45	92.8189	1524.45	88.5598
1525.42	83.7494	1525.42	83.9797	1525.42	85.8306	1525.42	92.7184	1525.42	88.85
1526.38	83.4285	1526.38	84.0959	1526.38	85.5932	1526.38	92.5144	1526.38	89.0646
1527.35	83.0431	1527.35	84.1315	1527.35	85.2856	1527.35	92.2586	1527.35	89.2263
1528.31	82.6703	1528.31	84.1254	1528.31	84.9813	1528.31	92.0072	1528.31	89.3411
1529.27	82.3384	1529.27	84.0774	1529.27	84.7089	1529.27	91.7835	1529.27	89.4017
1530.24	82.0296	1530.24	83.9778	1530.24	84.4543	1530.24	91.5756	1530.24	89.4021
1531.2	81.7101	1531.2	83.8412	1531.2	84.1882	1531.2	91.3569	1531.2	89.3507
1532.17	81.3466	1532.17	83.6986	1532.17	83.8799	1532.17	91.0986	1532.17	89.2675
1533.13	80.9176	1533.13	83.5567	1533.13	83.5059	1533.13	90.7832	1533.13	89.1713
1534.1	80.4434	1534.1	83.3857	1534.1	83.0792	1534.1	90.4284	1534.1	89.0719
1535.06	79.976	1535.06	83.1448	1535.06	82.6451	1535.06	90.0769	1535.06	88.9662
1536.02	79.5377	1536.02	82.7972	1536.02	82.2248	1536.02	89.7458	1536.02	88.8354
1536.99	79.1286	1536.99	82.3476	1536.99	81.8202	1536.99	89.4287	1536.99	88.6674
1537.95	78.8132	1537.95	81.9207	1537.95	81.4932	1537.95	89.1557	1537.95	88.494
1538.92	78.7559	1538.92	81.7898	1538.92	81.3984	1538.92	89.0148	1538.92	88.3982
1539.88	79.0161	1539.88	82.1465	1539.88	81.5934	1539.88	89.0148	1539.88	88.4146
1540.85	79.0666	1540.85	82.5014	1540.85	81.5902	1540.85	88.7917	1540.85	88.3288
1541.81	78.1818	1541.81	81.9678	1541.81	80.7183	1541.81	87.9277	1541.81	87.8887
1542.77	76.7336	1542.77	80.7812	1542.77	79.3227	1542.77	86.7376	1542.77	87.3018
1543.74	75.3878	1543.74	79.6231	1543.74	78.0142	1543.74	85.6441	1543.74	86.8106
1544.7	74.2883	1544.7	78.6615	1544.7	76.922	1544.7	84.7081	1544.7	86.4156
1545.67	73.3822	1545.67	77.842	1545.67	75.9985	1545.67	83.8832	1545.67	86.0588
1546.63	72.6215	1546.63	77.1137	1546.63	75.2048	1546.63	83.14	1546.63	85.7065
1547.59	71.9632	1547.59	76.4362	1547.59	74.506	1547.59	82.4532	1547.59	85.3405
1548.56	71.354	1548.56	75.7633	1548.56	73.8549	1548.56	81.7865	1548.56	84.945
1549.52	70.7443	1549.52	75.0547	1549.52	73.2056	1549.52	81.1029	1549.52	84.5102
1550.49	70.1154	1550.49	74.3003	1550.49	72.5392	1550.49	80.3875	1550.49	84.0418
1551.45	69.4921	1551.45	73.5302	1551.45	71.8773	1551.45	79.6617	1551.45	83.5658
1552.42	68.9234	1552.42	72.7941	1552.42	71.266	1552.42	78.9733	1552.42	83.1176
1553.38	68.4438	1553.38	72.1214	1553.38	70.7394	1553.38	78.3647	1553.38	82.7214
1554.34	68.0547	1554.34	71.5037	1554.34	70.3009	1554.34	77.8512	1554.34	82.3795
1555.31	67.7461	1555.31	70.9194	1555.31	69.9409	1555.31	77.4279	1555.31	82.0829
1556.27	67.5072	1556.27	70.3486	1556.27	69.6425	1556.27	77.0682	1556.27	81.8108
1557.24	67.214	1557.24	69.6608	1557.24	69.2714	1557.24	76.6277	1557.24	81.4605
1558.2	66.4352	1558.2	68.4465	1558.2	68.4014	1558.2	75.7242	1558.2	80.7624
1559.17	64.9798	1559.17	66.6522	1559.17	66.8779	1559.17	74.2634	1559.17	79.6785
1560.13	63.675	1560.13	65.2526	1560.13	65.5386	1560.13	72.9956	1560.13	78.7871
1561.09	63.0668	1561.09	64.7304	1561.09	64.902	1561.09	72.3485	1561.09	78.3828
1562.06	62.9001	1562.06	64.6874	1562.06	64.7011	1562.06	72.0864	1562.06	78.258
1563.02	62.8239	1563.02	64.6873	1563.02	64.5882	1563.02	71.919	1563.02	78.181
1563.99	62.6632	1563.99	64.5293	1563.99	64.3927	1563.99	71.7051	1563.99	78.0431
1564.95	62.3871	1564.95	64.1901	1564.95	64.0853	1564.95	71.4167	1564.95	77.8245
1565.92	62.0389	1565.92	63.7346	1565.92	63.7096	1565.92	71.0826	1565.92	77.5469
1566.88	61.6759	1566.88	63.2396	1566.88	63.3234	1566.88	70.7412	1566.88	77.2355
1567.84	61.3228	1567.84	62.7374	1567.84	62.9543	1567.84	70.4055	1567.84	76.8949
1568.81	60.965	1568.81	62.2111	1568.81	62.5924	1568.81	70.0609	1568.81	76.5183
1569.77	60.6036	1569.77	61.6673	1569.77	62.239	1569.77	69.7107	1569.77	76.1308
1570.74	60.2926	1570.74	61.1781	1570.74	61.9418	1570.74	69.4032	1570.74	75.7956
1571.7	60.0824	1571.7	60.8043	1571.7	61.7448	1571.7	69.1844	1571.7	75.552
1572.66	59.9736	1572.66	60.5348	1572.66	61.6474	1572.66	69.0581	1572.66	75.3829
1573.63	59.9434	1573.63	60.3234	1573.63	61.6306	1573.63	69.0062	1573.63	75.2428
1574.59	59.9672	1574.59	60.1252	1574.59	61.6767	1574.59	69.0059	1574.59	75.0809
1575.56	59.9878	1575.56	59.8788	1575.56	61.7369	1575.56	69.0103	1575.56	74.8464
1576.52	59.914	1576.52	59.5281	1576.52	61.7228	1576.52	68.9489	1576.52	74.525
1577.49	59.7455	1577.49	59.1393	1577.49	61.6192	1577.49	68.8191	1577.49	74.1988
1578.45	59.6002	1578.45	58.8596	1578.45	61.5244	1578.45	68.7063	1578.45	73.9729
1579.41	59.5487	1579.41	58.726	1579.41	61.5045	1579.41	68.6643	1579.41	73.8554
1580.38	59.5701	1580.38	58.6692	1580.38	61.5453	1580.38	68.683	1580.38	73.7876
1581.34	59.6305	1581.34	58.628	1581.34	61.6201	1581.34	68.7421	1581.34	73.7228
1582.31	59.7243	1582.31	58.5939	1582.31	61.7262	1582.31	68.8393	1582.31	73.6509
1583.27	59.8655	1583.27	58.5914	1583.27	61.8773	1583.27	68.9823	1583.27	73.5862
1584.24	60.0655	1584.24	58.6425	1584.24	62.0824	1584.24	69.1742	1584.24	73.5467
1585.2	60.3245	1585.2	58.7492	1585.2	62.3403	1585.2	69.4112	1585.2	73.5399
1586.16	60.6372	1586.16	58.8987	1586.16	62.6446	1586.16	69.6908	1586.16	73.5625
1587.13	60.9997	1587.13	59.0762	1587.13	62.992	1587.13	70.0157	1587.13	73.6077
1588.09	61.4088	1588.09	59.2707	1588.09	63.3806	1588.09	70.3897	1588.09	73.6711
1589.06	61.8564	1589.06	59.4714	1589.06	63.8045	1589.06	70.8081	1589.06	73.7485
1590.02	62.3291	1590.02	59.665	1590.02	64.2528	1590.02	71.2565	1590.02	73.834
1590.99	62.8151	1590.99	59.839	1590.99	64.715	1590.99	71.7187	1590.99	73.9197
1591.95	63.3102	1591.95	59.9873	1591.95	65.1871	1591.95	72.1868	1591.95	73.9997
1592.91	63.8146	1592.91	60.1091	1592.91	65.6686	1592.91	72.661	1592.91	74.0714
1593.88	64.3228	1593.88	60.2039	1593.88	66.1543	1593.88	73.1404	1593.88	74.1343
1594.84	64.8199	1594.84	60.2698	1594.84	66.6309	1594.84	73.6159	1594.84	74.1874
1595.81	65.2903	1595.81	60.3108	1595.81	67.0851	1595.81	74.0741	1595.81	74.2312
1596.77	65.7331	1596.77	60.3436	1596.77	67.5163	1596.77	74.5095	1596.77	74.2704
1597.73	66.1654	1597.73	60.397	1597.73	67.9398	1597.73	74.9307	1597.73	74.3145
1598.7	66.6124	1598.7	60.4994	1598.7	68.3767	1598.7	75.3553	1598.7	74.3741
1599.66	67.0918	1599.66	60.6684	1599.66	68.841	1599.66	75.7982	1599.66	74.4572
1600.63	67.6036	1600.63	60.9051	1600.63	69.3306	1600.63	76.263	1600.63	74.5665
1601.59	68.1303	1601.59	61.196	1601.59	69.8287	1601.59	76.7397	1601.59	74.6992
1602.56	68.646	1602.56	61.5216	1602.56	70.3133	1602.56	77.2103	1602.56	74.8496
1603.52	69.1311	1603.52	61.8671	1603.52	70.7706	1603.52	77.6597	1603.52	75.0112
1604.48	69.5819	1604.48	62.2265	1604.48	71.2017	1604.48	78.0837	1604.48	75.1785
1605.45	70.0074	1605.45	62.6008	1605.45	71.618	1605.45	78.4893	1605.45	75.3475
1606.41	70.4214	1606.41	62.9952	1606.41	72.0322	1606.41	78.8891	1606.41	75.5181
1607.38	70.8336	1607.38	63.4172	1607.38	72.451	1607.38	79.2941	1607.38	75.6957
1608.34	71.2438	1608.34	63.8697	1608.34	72.8691	1608.34	79.7064	1608.34	75.8898
1609.31	71.6402	1609.31	64.343	1609.31	73.2704	1609.31	80.1143	1609.31	76.1056
1610.27	72.0049	1610.27	64.8114	1610.27	73.6357	1610.27	80.4981	1610.27	76.3363
1611.23	72.3216	1611.23	65.2411	1611.23	73.9509	1611.23	80.84	1611.23	76.5635
1612.2	72.5833	1612.2	65.6092	1612.2	74.2124	1612.2	81.1349	1612.2	76.7691
1613.16	72.8116	1613.16	65.9305	1613.16	74.4425	1613.16	81.4011	1613.16	76.952
1614.13	73.0734	1614.13	66.2765	1614.13	74.704	1614.13	81.6869	1614.13	77.1389
1615.09	73.4565	1615.09	66.7456	1615.09	75.0775	1615.09	82.0474	1615.09	77.3728
1616.06	73.9791	1616.06	67.3627	1616.06	75.5786	1616.06	82.4809	1616.06	77.6706
1617.02	74.5378	1617.02	68.0159	1617.02	76.1124	1617.02	82.9017	1617.02	77.9919
1617.98	75.0254	1617.98	68.5825	1617.98	76.5833	1617.98	83.2387	1617.98	78.2837
1618.95	75.4333	1618.95	69.0469	1618.95	76.9872	1618.95	83.5044	1618.95	78.5336
1619.91	75.795	1619.91	69.4461	1619.91	77.3567	1619.91	83.7386	1619.91	78.7557
1620.88	76.144	1620.88	69.8202	1620.88	77.7227	1620.88	83.9706	1620.88	78.9715
1621.84	76.5128	1621.84	70.2092	1621.84	78.1123	1621.84	84.2201	1621.84	79.2033
1622.8	76.906	1622.8	70.6246	1622.8	78.5226	1622.8	84.4838	1622.8	79.4581
1623.77	77.2764	1623.77	71.0239	1623.77	78.8997	1623.77	84.7233	1623.77	79.713
1624.73	77.5672	1624.73	71.3549	1624.73	79.1848	1624.73	84.8985	1624.73	79.936
1625.7	77.7783	1625.7	71.6257	1625.7	79.3821	1625.7	85.0147	1625.7	80.1256
1626.66	77.9619	1626.66	71.9011	1626.66	79.5509	1626.66	85.118	1626.66	80.3145
1627.63	78.1706	1627.63	72.2424	1627.63	79.7506	1627.63	85.2562	1627.63	80.5402
1628.59	78.4188	1628.59	72.6587	1628.59	80	1628.59	85.4483	1628.59	80.814
1629.55	78.6755	1629.55	73.0957	1629.55	80.2693	1629.55	85.6748	1629.55	81.1116
1630.52	78.8859	1630.52	73.4692	1630.52	80.503	1630.52	85.8935	1630.52	81.3907
1631.48	79.0141	1631.48	73.7243	1631.48	80.664	1631.48	86.0755	1631.48	81.6224
1632.45	79.0903	1632.45	73.891	1632.45	80.7798	1632.45	86.2426	1632.45	81.8167
1633.41	79.2358	1633.41	74.1079	1633.41	80.9661	1633.41	86.487	1633.41	82.0307
1634.38	79.6085	1634.38	74.562	1634.38	81.3741	1634.38	86.9331	1634.38	82.3411
1635.34	80.2029	1635.34	75.2713	1635.34	81.9983	1635.34	87.5839	1635.34	82.7542
1636.3	80.7213	1636.3	75.9272	1636.3	82.5486	1636.3	88.195	1636.3	83.1404
1637.27	80.9557	1637.27	76.2853	1637.27	82.8164	1637.27	88.5557	1637.27	83.3981
1638.23	81.0496	1638.23	76.4755	1638.23	82.938	1638.23	88.7537	1638.23	83.5863
1639.2	81.1555	1639.2	76.6607	1639.2	83.0685	1639.2	88.9332	1639.2	83.7798
1640.16	81.277	1640.16	76.8534	1640.16	83.2195	1640.16	89.1297	1640.16	83.9862
1641.13	81.3615	1641.13	77.0012	1641.13	83.344	1641.13	89.3176	1641.13	84.1793
1642.09	81.3753	1642.09	77.0655	1642.09	83.4093	1642.09	89.4695	1642.09	84.3344
1643.05	81.3384	1643.05	77.0656	1643.05	83.4324	1643.05	89.5897	1643.05	84.4485
1644.02	81.3412	1644.02	77.1038	1644.02	83.498	1644.02	89.7322	1644.02	84.5527
1644.98	81.5106	1644.98	77.34	1644.98	83.7266	1644.98	89.9828	1644.98	84.7057
1645.95	81.8756	1645.95	77.8461	1645.95	84.1445	1645.95	90.3667	1645.95	84.9449
1646.91	82.248	1646.91	78.438	1646.91	84.5662	1646.91	90.7571	1646.91	85.2238
1647.88	82.4014	1647.88	78.8214	1647.88	84.7659	1647.88	90.9891	1647.88	85.4488
1648.84	82.2965	1648.84	78.8851	1648.84	84.7064	1648.84	91.0316	1648.84	85.5767
1649.8	81.9977	1649.8	78.6825	1649.8	84.4602	1649.8	90.9431	1649.8	85.6214
1650.77	81.607	1650.77	78.3561	1650.77	84.1369	1650.77	90.8173	1650.77	85.6345
1651.73	81.2914	1651.73	78.153	1651.73	83.9045	1651.73	90.7939	1651.73	85.7053
1652.7	81.1599	1652.7	78.2869	1652.7	83.8681	1652.7	90.9594	1652.7	85.8943
1653.66	81.0919	1653.66	78.652	1653.66	83.8889	1653.66	91.1767	1653.66	86.1242
1654.62	81.0849	1654.62	79.0815	1654.62	83.9265	1654.62	91.3423	1654.62	86.3264
1655.59	81.3152	1655.59	79.6359	1655.59	84.1511	1655.59	91.5742	1655.59	86.5633
1656.55	81.6927	1656.55	80.2467	1656.55	84.5044	1656.55	91.8777	1656.55	86.8365
1657.52	82.0106	1657.52	80.7494	1657.52	84.8079	1657.52	92.1565	1657.52	87.0885
1658.48	82.1706	1658.48	81.0708	1658.48	84.9732	1658.48	92.3586	1658.48	87.2862
1659.45	82.2034	1659.45	81.2602	1659.45	85.0271	1659.45	92.5033	1659.45	87.4385
1660.41	82.2077	1660.41	81.4381	1660.41	85.0576	1660.41	92.6496	1660.41	87.5826
1661.37	82.2661	1661.37	81.7071	1661.37	85.1365	1661.37	92.841	1661.37	87.7557
1662.34	82.3843	1662.34	82.0745	1662.34	85.2649	1662.34	93.0644	1662.34	87.9676
1663.3	82.5191	1663.3	82.47	1663.3	85.4025	1663.3	93.2749	1663.3	88.1988
1664.27	82.6441	1664.27	82.8319	1664.27	85.528	1664.27	93.4495	1664.27	88.4247
1665.23	82.7626	1665.23	83.1473	1665.23	85.6474	1665.23	93.5965	1665.23	88.6358
1666.2	82.9087	1666.2	83.4586	1666.2	85.7928	1666.2	93.7467	1666.2	88.8477
1667.16	83.1616	1667.16	83.8709	1667.16	86.0357	1667.16	93.9569	1667.16	89.1048
1668.12	83.6147	1668.12	84.5099	1668.12	86.4599	1668.12	94.2874	1668.12	89.4632
1669.09	84.2667	1669.09	85.3891	1669.09	87.0622	1669.09	94.7304	1669.09	89.9346
1670.05	84.946	1670.05	86.3076	1670.05	87.6844	1670.05	95.1633	1670.05	90.436
1671.02	85.4566	1671.02	87.0119	1671.02	88.1482	1671.02	95.4541	1671.02	90.8519
1671.98	85.7781	1671.98	87.4493	1671.98	88.4343	1671.98	95.5932	1671.98	91.1516
1672.95	86.0272	1672.95	87.7431	1672.95	88.6446	1672.95	95.66	1672.95	91.3901
1673.91	86.3439	1673.91	88.0518	1673.91	88.899	1673.91	95.7419	1673.91	91.6435
1674.87	86.8447	1674.87	88.5061	1674.87	89.2986	1674.87	95.9096	1674.87	91.9715
1675.84	87.5826	1675.84	89.1706	1675.84	89.8967	1675.84	96.202	1675.84	92.3953
1676.8	88.5085	1676.8	90.0092	1676.8	90.6645	1676.8	96.6052	1676.8	92.8867
1677.77	89.4872	1677.77	90.8975	1677.77	91.4955	1677.77	97.0545	1677.77	93.3856
1678.73	90.3652	1678.73	91.6836	1678.73	92.2574	1678.73	97.465	1678.73	93.8344
1679.69	91.0446	1679.69	92.2626	1679.69	92.8587	1679.69	97.776	1679.69	94.2025
1680.66	91.5376	1680.66	92.6379	1680.66	93.3018	1680.66	97.9845	1680.66	94.5026
1681.62	91.9926	1681.62	92.9505	1681.62	93.7065	1681.62	98.1574	1681.62	94.7994
1682.59	92.6357	1682.59	93.4213	1682.59	94.2556	1682.59	98.3946	1682.59	95.1914
1683.55	93.5598	1683.55	94.1525	1683.55	95.0141	1683.55	98.7243	1683.55	95.7248
1684.52	94.5837	1684.52	95.006	1684.52	95.8309	1684.52	99.0707	1684.52	96.312
1685.48	95.5349	1685.48	95.8558	1685.48	96.591	1685.48	99.4076	1685.48	96.8442
1686.44	96.4178	1686.44	96.7012	1686.44	97.3172	1686.44	99.7666	1686.44	97.3109
1687.41	97.229	1687.41	97.503	1687.41	97.9969	1687.41	100.124	1687.41	97.7357
1688.37	97.9129	1688.37	98.1785	1688.37	98.5684	1688.37	100.424	1688.37	98.1245
1689.34	98.4197	1689.34	98.6688	1689.34	98.9846	1689.34	100.63	1689.34	98.469
1690.3	98.7309	1690.3	98.957	1690.3	99.2341	1690.3	100.736	1690.3	98.7558
1691.27	98.8632	1691.27	99.0653	1691.27	99.3386	1691.27	100.761	1691.27	98.9753
1692.23	98.8716	1692.23	99.0533	1692.23	99.3508	1692.23	100.74	1692.23	99.1318
1693.19	98.853	1693.19	99.0202	1693.19	99.355	1693.19	100.726	1693.19	99.249
1694.16	98.9319	1694.16	99.0896	1694.16	99.4554	1694.16	100.778	1694.16	99.3652
1695.12	99.2098	1695.12	99.359	1695.12	99.7326	1695.12	100.938	1695.12	99.515
1696.09	99.6778	1696.09	99.813	1696.09	100.168	1696.09	101.184	1696.09	99.7024
1697.05	100.155	1697.05	100.264	1697.05	100.596	1697.05	101.409	1697.05	99.8861
1698.02	100.387	1698.02	100.462	1698.02	100.79	1698.02	101.485	1698.02	100.014
1698.98	100.324	1698.98	100.371	1698.98	100.719	1698.98	101.413	1698.98	100.096
1699.94	100.236	1699.94	100.275	1699.94	100.626	1699.94	101.358	1699.94	100.21
1700.91	100.422	1700.91	100.477	1700.91	100.78	1700.91	101.478	1700.91	100.419
1701.87	100.933	1701.87	101.017	1701.87	101.223	1701.87	101.782	1701.87	100.706
1702.84	101.592	1702.84	101.705	1702.84	101.798	1702.84	102.163	1702.84	101.006
1703.8	102.175	1703.8	102.306	1703.8	102.308	1703.8	102.497	1703.8	101.261
1704.76	102.536	1704.76	102.668	1704.76	102.621	1704.76	102.706	1704.76	101.44
1705.73	102.641	1705.73	102.76	1705.73	102.71	1705.73	102.777	1705.73	101.545
1706.69	102.569	1706.69	102.667	1706.69	102.643	1706.69	102.751	1706.69	101.601
1707.66	102.454	1707.66	102.535	1707.66	102.539	1707.66	102.701	1707.66	101.64
1708.62	102.398	1708.62	102.471	1708.62	102.49	1708.62	102.682	1708.62	101.685
1709.59	102.42	1709.59	102.495	1709.59	102.515	1709.59	102.704	1709.59	101.741
1710.55	102.486	1710.55	102.569	1710.55	102.583	1710.55	102.751	1710.55	101.801
1711.51	102.557	1711.51	102.65	1711.51	102.658	1711.51	102.804	1711.51	101.857
1712.48	102.624	1712.48	102.727	1712.48	102.733	1712.48	102.859	1712.48	101.907
1713.44	102.716	1713.44	102.827	1713.44	102.835	1713.44	102.935	1713.44	101.957
1714.41	102.878	1714.41	102.995	1714.41	103.005	1714.41	103.058	1714.41	102.015
1715.37	103.096	1715.37	103.21	1715.37	103.227	1715.37	103.214	1715.37	102.08
1716.34	103.185	1716.34	103.28	1716.34	103.325	1716.34	103.284	1716.34	102.112
1717.3	102.947	1717.3	103.008	1717.3	103.105	1717.3	103.143	1717.3	102.078
1718.26	102.564	1718.26	102.593	1718.26	102.732	1718.26	102.905	1718.26	102.037
1719.23	102.387	1719.23	102.405	1719.23	102.54	1719.23	102.787	1719.23	102.073
1720.19	102.475	1720.19	102.501	1720.19	102.596	1720.19	102.832	1720.19	102.185
1721.16	102.668	1721.16	102.71	1721.16	102.76	1721.16	102.949	1721.16	102.318
1722.12	102.807	1722.12	102.866	1722.12	102.888	1722.12	103.044	1722.12	102.423
1723.09	102.823	1723.09	102.897	1723.09	102.915	1723.09	103.071	1723.09	102.478
1724.05	102.734	1724.05	102.816	1724.05	102.849	1724.05	103.034	1724.05	102.483
1725.01	102.605	1725.01	102.691	1725.01	102.745	1725.01	102.967	1725.01	102.46
1725.98	102.514	1725.98	102.601	1725.98	102.67	1725.98	102.915	1725.98	102.439
1726.94	102.501	1726.94	102.591	1726.94	102.667	1726.94	102.906	1726.94	102.441
1727.91	102.551	1727.91	102.652	1727.91	102.726	1727.91	102.937	1727.91	102.467
1728.87	102.611	1728.87	102.729	1728.87	102.801	1728.87	102.982	1728.87	102.502
1729.83	102.624	1729.83	102.762	1729.83	102.841	1729.83	103.008	1729.83	102.523
1730.8	102.574	1730.8	102.726	1730.8	102.825	1730.8	103.002	1730.8	102.514
1731.76	102.493	1731.76	102.643	1731.76	102.771	1731.76	102.975	1731.76	102.478
1732.73	102.427	1732.73	102.55	1732.73	102.709	1732.73	102.94	1732.73	102.431
1733.69	102.405	1733.69	102.485	1733.69	102.666	1733.69	102.911	1733.69	102.403
1734.66	102.483	1734.66	102.529	1734.66	102.709	1734.66	102.932	1734.66	102.434
1735.62	102.717	1735.62	102.752	1735.62	102.899	1735.62	103.052	1735.62	102.538
1736.58	103.05	1736.58	103.094	1736.58	103.191	1736.58	103.244	1736.58	102.682
1737.55	103.362	1737.55	103.423	1737.55	103.474	1737.55	103.437	1737.55	102.816
1738.51	103.581	1738.51	103.657	1738.51	103.678	1738.51	103.582	1738.51	102.913
1739.48	103.713	1739.48	103.798	1739.48	103.807	1739.48	103.678	1739.48	102.973
1740.44	103.813	1740.44	103.899	1740.44	103.908	1740.44	103.747	1740.44	103.012
1741.41	103.935	1741.41	104.017	1741.41	104.028	1741.41	103.819	1741.41	103.048
1742.37	104.103	1742.37	104.178	1742.37	104.187	1742.37	103.913	1742.37	103.095
1743.33	104.31	1743.33	104.373	1743.33	104.375	1743.33	104.029	1743.33	103.153
1744.3	104.525	1744.3	104.571	1744.3	104.566	1744.3	104.155	1744.3	103.212
1745.26	104.718	1745.26	104.739	1745.26	104.733	1745.26	104.271	1745.26	103.262
1746.23	104.873	1746.23	104.862	1746.23	104.862	1746.23	104.366	1746.23	103.295
1747.19	104.976	1747.19	104.931	1747.19	104.941	1747.19	104.426	1747.19	103.306
1748.16	104.995	1748.16	104.917	1748.16	104.942	1748.16	104.43	1748.16	103.29
1749.12	104.873	1749.12	104.77	1749.12	104.813	1749.12	104.341	1749.12	103.238
1750.08	104.611	1750.08	104.494	1750.08	104.562	1750.08	104.167	1750.08	103.159
1751.05	104.334	1751.05	104.21	1751.05	104.303	1751.05	103.987	1751.05	103.088
1752.01	104.177	1752.01	104.047	1752.01	104.161	1752.01	103.886	1752.01	103.056
1752.98	104.167	1752.98	104.029	1752.98	104.161	1752.98	103.88	1752.98	103.064
1753.94	104.245	1753.94	104.095	1753.94	104.246	1753.94	103.932	1753.94	103.091
1754.9	104.342	1754.9	104.175	1754.9	104.351	1754.9	103.997	1754.9	103.118
1755.87	104.419	1755.87	104.23	1755.87	104.435	1755.87	104.047	1755.87	103.137
1756.83	104.46	1756.83	104.247	1756.83	104.48	1756.83	104.069	1756.83	103.146
1757.8	104.462	1757.8	104.227	1757.8	104.479	1757.8	104.062	1757.8	103.144
1758.76	104.428	1758.76	104.176	1758.76	104.438	1758.76	104.034	1758.76	103.133
1759.73	104.367	1759.73	104.106	1759.73	104.368	1759.73	103.995	1759.73	103.11
1760.69	104.292	1760.69	104.028	1760.69	104.289	1760.69	103.955	1760.69	103.076
1761.65	104.222	1761.65	103.955	1761.65	104.222	1761.65	103.92	1761.65	103.038
1762.62	104.177	1762.62	103.901	1762.62	104.184	1762.62	103.897	1762.62	103.006
1763.58	104.167	1763.58	103.877	1763.58	104.184	1763.58	103.89	1763.58	102.991
1764.55	104.186	1764.55	103.881	1764.55	104.212	1764.55	103.898	1764.55	102.997
1765.51	104.213	1765.51	103.897	1765.51	104.248	1765.51	103.915	1765.51	103.015
1766.48	104.232	1766.48	103.913	1766.48	104.277	1766.48	103.936	1766.48	103.037
1767.44	104.245	1767.44	103.936	1767.44	104.302	1767.44	103.964	1767.44	103.055
1768.4	104.273	1768.4	103.985	1768.4	104.341	1768.4	104.01	1768.4	103.069
1769.37	104.339	1769.37	104.076	1769.37	104.413	1769.37	104.083	1769.37	103.079
1770.33	104.443	1770.33	104.199	1770.33	104.516	1770.33	104.177	1770.33	103.086
1771.3	104.542	1771.3	104.297	1771.3	104.606	1771.3	104.254	1771.3	103.083
1772.26	104.577	1772.26	104.306	1772.26	104.63	1772.26	104.273	1772.26	103.065
1773.23	104.555	1773.23	104.242	1773.23	104.594	1773.23	104.234	1773.23	103.041
1774.19	104.546	1774.19	104.194	1774.19	104.569	1774.19	104.188	1774.19	103.028
1775.15	104.586	1775.15	104.211	1775.15	104.594	1775.15	104.17	1775.15	103.034
1776.12	104.647	1776.12	104.266	1776.12	104.646	1776.12	104.175	1776.12	103.052
1777.08	104.686	1777.08	104.314	1777.08	104.686	1777.08	104.184	1777.08	103.068
1778.05	104.691	1778.05	104.332	1778.05	104.7	1778.05	104.186	1778.05	103.079
1779.01	104.677	1779.01	104.325	1779.01	104.695	1779.01	104.185	1779.01	103.083
1779.97	104.654	1779.97	104.297	1779.97	104.676	1779.97	104.177	1779.97	103.076
1780.94	104.615	1780.94	104.244	1780.94	104.637	1780.94	104.15	1780.94	103.054
1781.9	104.55	1781.9	104.162	1781.9	104.569	1781.9	104.099	1781.9	103.018
1782.87	104.465	1782.87	104.063	1782.87	104.483	1782.87	104.03	1782.87	102.979
1783.83	104.384	1783.83	103.974	1783.83	104.404	1783.83	103.965	1783.83	102.951
1784.8	104.338	1784.8	103.92	1784.8	104.361	1784.8	103.925	1784.8	102.947
1785.76	104.335	1785.76	103.908	1785.76	104.363	1785.76	103.918	1785.76	102.966
1786.72	104.354	1786.72	103.919	1786.72	104.389	1786.72	103.931	1786.72	102.993
1787.69	104.354	1787.69	103.92	1787.69	104.404	1787.69	103.939	1787.69	103.009
1788.65	104.317	1788.65	103.896	1788.65	104.387	1788.65	103.93	1788.65	103.003
1789.62	104.269	1789.62	103.873	1789.62	104.356	1789.62	103.917	1789.62	102.978
1790.58	104.273	1790.58	103.907	1790.58	104.358	1790.58	103.93	1790.58	102.953
1791.55	104.362	1791.55	104.021	1791.55	104.416	1791.55	103.986	1791.55	102.949
1792.51	104.503	1792.51	104.174	1792.51	104.506	1792.51	104.063	1792.51	102.976
1793.47	104.646	1793.47	104.315	1793.47	104.598	1793.47	104.135	1793.47	103.028
1794.44	104.777	1794.44	104.439	1794.44	104.696	1794.44	104.2	1794.44	103.093
1795.4	104.881	1795.4	104.543	1795.4	104.792	1795.4	104.255	1795.4	103.156
1796.37	104.932	1796.37	104.607	1796.37	104.859	1796.37	104.287	1796.37	103.205
1797.33	104.921	1797.33	104.625	1797.33	104.882	1797.33	104.292	1797.33	103.238
1798.3	104.875	1798.3	104.612	1798.3	104.873	1798.3	104.281	1798.3	103.263
1799.26	104.827	1799.26	104.592	1799.26	104.852	1799.26	104.264	1799.26	103.287
1800.22	104.788	1800.22	104.565	1800.22	104.82	1800.22	104.241	1800.22	103.303
1801.19	104.745	1801.19	104.515	1801.19	104.767	1801.19	104.204	1801.19	103.301
1802.15	104.69	1802.15	104.441	1802.15	104.695	1802.15	104.153	1802.15	103.273
1803.12	104.631	1803.12	104.362	1803.12	104.624	1803.12	104.101	1803.12	103.229
1804.08	104.583	1804.08	104.303	1804.08	104.576	1804.08	104.061	1804.08	103.187
1805.05	104.557	1805.05	104.279	1805.05	104.559	1805.05	104.043	1805.05	103.16
1806.01	104.561	1806.01	104.297	1806.01	104.576	1806.01	104.047	1806.01	103.157
1806.97	104.599	1806.97	104.361	1806.97	104.623	1806.97	104.073	1806.97	103.179
1807.94	104.668	1807.94	104.462	1807.94	104.694	1807.94	104.117	1807.94	103.219
1808.9	104.755	1808.9	104.58	1808.9	104.772	1808.9	104.165	1808.9	103.263
1809.87	104.831	1809.87	104.676	1809.87	104.835	1809.87	104.203	1809.87	103.298
1810.83	104.869	1810.83	104.715	1810.83	104.866	1810.83	104.217	1810.83	103.317
1811.79	104.868	1811.79	104.694	1811.79	104.864	1811.79	104.209	1811.79	103.324
1812.76	104.846	1812.76	104.634	1812.76	104.846	1812.76	104.192	1812.76	103.33
1813.72	104.823	1813.72	104.563	1813.72	104.824	1813.72	104.178	1813.72	103.341
1814.69	104.806	1814.69	104.499	1814.69	104.8	1814.69	104.168	1814.69	103.353
1815.65	104.792	1815.65	104.443	1815.65	104.772	1815.65	104.16	1815.65	103.358
1816.62	104.778	1816.62	104.394	1816.62	104.739	1816.62	104.147	1816.62	103.346
1817.58	104.761	1817.58	104.348	1817.58	104.703	1817.58	104.128	1817.58	103.318
1818.54	104.734	1818.54	104.302	1818.54	104.666	1818.54	104.101	1818.54	103.278
1819.51	104.698	1819.51	104.257	1819.51	104.629	1819.51	104.07	1819.51	103.239
1820.47	104.654	1820.47	104.218	1820.47	104.595	1820.47	104.042	1820.47	103.211
1821.44	104.611	1821.44	104.194	1821.44	104.566	1821.44	104.022	1821.44	103.197
1822.4	104.585	1822.4	104.194	1822.4	104.552	1822.4	104.021	1822.4	103.197
1823.37	104.59	1823.37	104.227	1823.37	104.563	1823.37	104.045	1823.37	103.206
1824.33	104.626	1824.33	104.284	1824.33	104.6	1824.33	104.094	1824.33	103.219
1825.29	104.683	1825.29	104.351	1825.29	104.652	1825.29	104.16	1825.29	103.232
1826.26	104.748	1826.26	104.416	1826.26	104.71	1826.26	104.23	1826.26	103.247
1827.22	104.811	1827.22	104.473	1827.22	104.764	1827.22	104.291	1827.22	103.266
1828.19	104.861	1828.19	104.513	1828.19	104.804	1828.19	104.33	1828.19	103.289
1829.15	104.884	1829.15	104.522	1829.15	104.816	1829.15	104.334	1829.15	103.306
1830.12	104.869	1830.12	104.485	1830.12	104.79	1830.12	104.3	1830.12	103.306
1831.08	104.833	1831.08	104.42	1831.08	104.746	1831.08	104.25	1831.08	103.287
1832.04	104.811	1832.04	104.364	1832.04	104.718	1832.04	104.217	1832.04	103.261
1833.01	104.814	1833.01	104.337	1833.01	104.719	1833.01	104.213	1833.01	103.239
1833.97	104.829	1833.97	104.332	1833.97	104.737	1833.97	104.229	1833.97	103.223
1834.94	104.841	1834.94	104.336	1834.94	104.756	1834.94	104.254	1834.94	103.213
1835.9	104.847	1835.9	104.343	1835.9	104.773	1835.9	104.279	1835.9	103.208
1836.86	104.852	1836.86	104.352	1836.86	104.785	1836.86	104.304	1836.86	103.203
1837.83	104.85	1837.83	104.351	1837.83	104.786	1837.83	104.32	1837.83	103.197
1838.79	104.822	1838.79	104.325	1838.79	104.759	1838.79	104.317	1838.79	103.188
1839.76	104.75	1839.76	104.262	1839.76	104.692	1839.76	104.286	1839.76	103.176
1840.72	104.638	1840.72	104.167	1840.72	104.589	1840.72	104.227	1840.72	103.163
1841.69	104.525	1841.69	104.076	1841.69	104.49	1841.69	104.16	1841.69	103.154
1842.65	104.473	1842.65	104.044	1842.65	104.449	1842.65	104.118	1842.65	103.154
1843.61	104.517	1843.61	104.092	1843.61	104.497	1843.61	104.121	1843.61	103.159
1844.58	104.626	1844.58	104.191	1844.58	104.608	1844.58	104.162	1844.58	103.159
1845.54	104.743	1845.54	104.294	1845.54	104.731	1845.54	104.218	1845.54	103.151
1846.51	104.833	1846.51	104.375	1846.51	104.832	1846.51	104.272	1846.51	103.143
1847.47	104.879	1847.47	104.42	1847.47	104.893	1847.47	104.31	1847.47	103.141
1848.44	104.869	1848.44	104.414	1848.44	104.901	1848.44	104.324	1848.44	103.143
1849.4	104.811	1849.4	104.359	1849.4	104.859	1849.4	104.313	1849.4	103.146
1850.36	104.733	1850.36	104.273	1850.36	104.79	1850.36	104.292	1850.36	103.147
1851.33	104.667	1851.33	104.188	1851.33	104.72	1851.33	104.278	1851.33	103.147
1852.29	104.632	1852.29	104.13	1852.29	104.668	1852.29	104.279	1852.29	103.15
1853.26	104.625	1853.26	104.108	1853.26	104.633	1853.26	104.29	1853.26	103.157
1854.22	104.634	1854.22	104.116	1854.22	104.61	1854.22	104.301	1854.22	103.17
1855.19	104.649	1855.19	104.141	1855.19	104.593	1855.19	104.304	1855.19	103.192
1856.15	104.672	1856.15	104.17	1856.15	104.588	1856.15	104.3	1856.15	103.219
1857.11	104.706	1857.11	104.191	1857.11	104.601	1857.11	104.296	1857.11	103.244
1858.08	104.752	1858.08	104.198	1858.08	104.634	1858.08	104.298	1858.08	103.26
1859.04	104.797	1859.04	104.187	1859.04	104.677	1859.04	104.305	1859.04	103.255
1860.01	104.828	1860.01	104.164	1860.01	104.716	1860.01	104.316	1860.01	103.229
1860.97	104.838	1860.97	104.143	1860.97	104.74	1860.97	104.327	1860.97	103.188
1861.93	104.829	1861.93	104.141	1861.93	104.749	1861.93	104.342	1861.93	103.146
1862.9	104.813	1862.9	104.169	1862.9	104.752	1862.9	104.366	1862.9	103.119
1863.86	104.799	1863.86	104.229	1863.86	104.756	1863.86	104.4	1863.86	103.114
1864.83	104.799	1864.83	104.318	1864.83	104.768	1864.83	104.445	1864.83	103.13
1865.79	104.824	1865.79	104.427	1865.79	104.797	1865.79	104.496	1865.79	103.157
1866.76	104.872	1866.76	104.535	1866.76	104.838	1866.76	104.538	1866.76	103.182
1867.72	104.906	1867.72	104.59	1867.72	104.861	1867.72	104.544	1867.72	103.188
1868.68	104.879	1868.68	104.543	1868.68	104.83	1868.68	104.492	1868.68	103.169
1869.65	104.793	1869.65	104.414	1869.65	104.757	1869.65	104.407	1869.65	103.142
1870.61	104.715	1870.61	104.288	1870.61	104.701	1870.61	104.341	1870.61	103.13
1871.58	104.694	1871.58	104.229	1871.58	104.698	1871.58	104.327	1871.58	103.141
1872.54	104.72	1872.54	104.234	1872.54	104.734	1872.54	104.353	1872.54	103.169
1873.51	104.765	1873.51	104.274	1873.51	104.779	1873.51	104.398	1873.51	103.201
1874.47	104.811	1874.47	104.324	1874.47	104.814	1874.47	104.446	1874.47	103.23
1875.43	104.851	1875.43	104.371	1875.43	104.836	1875.43	104.495	1875.43	103.253
1876.4	104.886	1876.4	104.405	1876.4	104.849	1876.4	104.543	1876.4	103.274
1877.36	104.908	1877.36	104.414	1877.36	104.849	1877.36	104.584	1877.36	103.289
1878.33	104.907	1878.33	104.393	1878.33	104.837	1878.33	104.607	1878.33	103.298
1879.29	104.885	1879.29	104.346	1879.29	104.812	1879.29	104.606	1879.29	103.299
1880.26	104.851	1880.26	104.291	1880.26	104.788	1880.26	104.585	1880.26	103.291
1881.22	104.824	1881.22	104.249	1881.22	104.777	1881.22	104.557	1881.22	103.279
1882.18	104.815	1882.18	104.236	1882.18	104.788	1882.18	104.534	1882.18	103.268
1883.15	104.823	1883.15	104.25	1883.15	104.813	1883.15	104.518	1883.15	103.258
1884.11	104.829	1884.11	104.277	1884.11	104.832	1884.11	104.504	1884.11	103.246
1885.08	104.817	1885.08	104.295	1885.08	104.826	1885.08	104.481	1885.08	103.229
1886.04	104.778	1886.04	104.291	1886.04	104.787	1886.04	104.444	1886.04	103.205
1887	104.725	1887	104.266	1887	104.731	1887	104.402	1887	103.18
1887.97	104.679	1887.97	104.229	1887.97	104.683	1887.97	104.373	1887.97	103.164
1888.93	104.663	1888.93	104.195	1888.93	104.663	1888.93	104.373	1888.93	103.167
1889.9	104.681	1889.9	104.174	1889.9	104.678	1889.9	104.407	1889.9	103.191
1890.86	104.726	1890.86	104.172	1890.86	104.718	1890.86	104.468	1890.86	103.225
1891.83	104.782	1891.83	104.191	1891.83	104.769	1891.83	104.536	1891.83	103.258
1892.79	104.832	1892.79	104.225	1892.79	104.815	1892.79	104.595	1892.79	103.274
1893.75	104.862	1893.75	104.259	1893.75	104.847	1893.75	104.631	1893.75	103.268
1894.72	104.868	1894.72	104.274	1894.72	104.858	1894.72	104.639	1894.72	103.239
1895.68	104.85	1895.68	104.255	1895.68	104.843	1895.68	104.618	1895.68	103.192
1896.65	104.811	1896.65	104.197	1896.65	104.797	1896.65	104.577	1896.65	103.136
1897.61	104.762	1897.61	104.107	1897.61	104.726	1897.61	104.526	1897.61	103.081
1898.58	104.712	1898.58	104.008	1898.58	104.645	1898.58	104.475	1898.58	103.035
1899.54	104.667	1899.54	103.919	1899.54	104.573	1899.54	104.43	1899.54	103.001
1900.5	104.63	1900.5	103.856	1900.5	104.527	1900.5	104.391	1900.5	102.978
1901.47	104.601	1901.47	103.827	1901.47	104.514	1901.47	104.361	1901.47	102.964
1902.43	104.584	1902.43	103.832	1902.43	104.529	1902.43	104.341	1902.43	102.958
1903.4	104.581	1903.4	103.87	1903.4	104.559	1903.4	104.337	1903.4	102.959
1904.36	104.601	1904.36	103.938	1904.36	104.591	1904.36	104.356	1904.36	102.969
1905.33	104.652	1905.33	104.03	1905.33	104.621	1905.33	104.399	1905.33	102.993
1906.29	104.733	1906.29	104.133	1906.29	104.655	1906.29	104.465	1906.29	103.033
1907.25	104.832	1907.25	104.226	1907.25	104.698	1907.25	104.539	1907.25	103.088
1908.22	104.925	1908.22	104.285	1908.22	104.747	1908.22	104.602	1908.22	103.148
1909.18	104.982	1909.18	104.294	1909.18	104.787	1909.18	104.632	1909.18	103.193
1910.15	104.986	1910.15	104.254	1910.15	104.801	1910.15	104.617	1910.15	103.209
1911.11	104.942	1911.11	104.183	1911.11	104.781	1911.11	104.565	1911.11	103.188
1912.08	104.868	1912.08	104.105	1912.08	104.733	1912.08	104.495	1912.08	103.142
1913.04	104.778	1913.04	104.03	1913.04	104.668	1913.04	104.426	1913.04	103.085
1914	104.676	1914	103.957	1914	104.592	1914	104.369	1914	103.036
1914.97	104.566	1914.97	103.884	1914.97	104.512	1914.97	104.327	1914.97	103.002
1915.93	104.459	1915.93	103.818	1915.93	104.439	1915.93	104.303	1915.93	102.986
1916.9	104.376	1916.9	103.774	1916.9	104.384	1916.9	104.296	1916.9	102.983
1917.86	104.341	1917.86	103.762	1917.86	104.366	1917.86	104.311	1917.86	102.983
1918.82	104.379	1918.82	103.794	1918.82	104.404	1918.82	104.356	1918.82	102.988
1919.79	104.497	1919.79	103.869	1919.79	104.508	1919.79	104.439	1919.79	103.002
1920.75	104.677	1920.75	103.972	1920.75	104.662	1920.75	104.55	1920.75	103.037
1921.72	104.876	1921.72	104.079	1921.72	104.823	1921.72	104.666	1921.72	103.096
1922.68	105.04	1922.68	104.162	1922.68	104.939	1922.68	104.747	1922.68	103.17
1923.65	105.122	1923.65	104.197	1923.65	104.973	1923.65	104.768	1923.65	103.235
1924.61	105.103	1924.61	104.171	1924.61	104.922	1924.61	104.726	1924.61	103.266
1925.57	105.002	1925.57	104.091	1925.57	104.822	1925.57	104.647	1925.57	103.245
1926.54	104.855	1926.54	103.973	1926.54	104.719	1926.54	104.566	1926.54	103.171
1927.5	104.701	1927.5	103.836	1927.5	104.639	1927.5	104.505	1927.5	103.056
1928.47	104.568	1928.47	103.703	1928.47	104.584	1928.47	104.468	1928.47	102.92
1929.43	104.475	1929.43	103.596	1929.43	104.539	1929.43	104.446	1929.43	102.789
1930.4	104.429	1930.4	103.532	1930.4	104.489	1930.4	104.429	1930.4	102.688
1931.36	104.426	1931.36	103.518	1931.36	104.431	1931.36	104.417	1931.36	102.635
1932.32	104.456	1932.32	103.547	1932.32	104.382	1932.32	104.414	1932.32	102.632
1933.29	104.507	1933.29	103.606	1933.29	104.361	1933.29	104.425	1933.29	102.666
1934.25	104.56	1934.25	103.675	1934.25	104.379	1934.25	104.448	1934.25	102.715
1935.22	104.601	1935.22	103.735	1935.22	104.429	1935.22	104.475	1935.22	102.76
1936.18	104.614	1936.18	103.771	1936.18	104.489	1936.18	104.5	1936.18	102.79
1937.14	104.594	1937.14	103.777	1937.14	104.54	1937.14	104.522	1937.14	102.809
1938.11	104.545	1938.11	103.755	1938.11	104.571	1938.11	104.549	1938.11	102.83
1939.07	104.489	1939.07	103.72	1939.07	104.59	1939.07	104.585	1939.07	102.865
1940.04	104.453	1940.04	103.692	1940.04	104.609	1940.04	104.626	1940.04	102.918
1941	104.458	1941	103.693	1941	104.636	1941	104.656	1941	102.979
1941.97	104.505	1941.97	103.731	1941.97	104.662	1941.97	104.653	1941.97	103.027
1942.93	104.568	1942.93	103.794	1942.93	104.676	1942.93	104.614	1942.93	103.043
1943.89	104.621	1943.89	103.862	1943.89	104.678	1943.89	104.564	1943.89	103.029
1944.86	104.652	1944.86	103.921	1944.86	104.685	1944.86	104.548	1944.86	103.003
1945.82	104.667	1945.82	103.961	1945.82	104.711	1945.82	104.598	1945.82	102.988
1946.79	104.671	1946.79	103.982	1946.79	104.751	1946.79	104.708	1946.79	102.995
1947.75	104.666	1947.75	103.977	1947.75	104.782	1947.75	104.838	1947.75	103.017
1948.72	104.644	1948.72	103.939	1948.72	104.771	1948.72	104.928	1948.72	103.034
1949.68	104.597	1949.68	103.863	1949.68	104.699	1949.68	104.931	1949.68	103.024
1950.64	104.528	1950.64	103.754	1950.64	104.579	1950.64	104.831	1950.64	102.978
1951.61	104.456	1951.61	103.637	1951.61	104.449	1951.61	104.664	1951.61	102.902
1952.57	104.411	1952.57	103.548	1952.57	104.359	1952.57	104.499	1952.57	102.818
1953.54	104.413	1953.54	103.516	1953.54	104.344	1953.54	104.405	1953.54	102.754
1954.5	104.457	1954.5	103.546	1954.5	104.403	1954.5	104.417	1954.5	102.729
1955.47	104.513	1955.47	103.604	1955.47	104.5	1955.47	104.518	1955.47	102.752
1956.43	104.538	1956.43	103.637	1956.43	104.581	1956.43	104.645	1956.43	102.811
1957.39	104.507	1957.39	103.594	1957.39	104.598	1957.39	104.725	1957.39	102.879
1958.36	104.422	1958.36	103.457	1958.36	104.528	1958.36	104.712	1958.36	102.921
1959.32	104.31	1959.32	103.251	1959.32	104.38	1959.32	104.606	1959.32	102.907
1960.29	104.205	1960.29	103.031	1960.29	104.188	1960.29	104.449	1960.29	102.819
1961.25	104.129	1961.25	102.852	1961.25	104.003	1961.25	104.3	1961.25	102.665
1962.22	104.083	1962.22	102.744	1962.22	103.871	1962.22	104.201	1962.22	102.477
1963.18	104.06	1963.18	102.706	1963.18	103.824	1963.18	104.164	1963.18	102.3
1964.14	104.063	1964.14	102.721	1964.14	103.867	1964.14	104.179	1964.14	102.176
1965.11	104.103	1965.11	102.773	1965.11	103.982	1965.11	104.23	1965.11	102.134
1966.07	104.188	1966.07	102.847	1966.07	104.121	1966.07	104.299	1966.07	102.173
1967.04	104.298	1967.04	102.926	1967.04	104.226	1967.04	104.365	1967.04	102.263
1968	104.377	1968	102.983	1968	104.247	1968	104.398	1968	102.349
1968.96	104.357	1968.96	102.989	1968.96	104.168	1968.96	104.367	1968.96	102.378
1969.93	104.201	1969.93	102.928	1969.93	104.013	1969.93	104.257	1969.93	102.332
1970.89	103.931	1970.89	102.813	1970.89	103.83	1970.89	104.094	1970.89	102.232
1971.86	103.626	1971.86	102.677	1971.86	103.671	1971.86	103.937	1971.86	102.133
1972.82	103.389	1972.82	102.562	1972.82	103.571	1972.82	103.852	1972.82	102.09
1973.79	103.293	1973.79	102.486	1973.79	103.534	1973.79	103.868	1973.79	102.123
1974.75	103.34	1974.75	102.432	1974.75	103.537	1974.75	103.946	1974.75	102.195
1975.71	103.457	1975.71	102.355	1975.71	103.536	1975.71	103.985	1975.71	102.224
1976.68	103.536	1976.68	102.218	1976.68	103.495	1976.68	103.888	1976.68	102.128
1977.64	103.506	1977.64	102.024	1977.64	103.413	1977.64	103.638	1977.64	101.891
1978.61	103.376	1978.61	101.827	1978.61	103.319	1978.61	103.324	1978.61	101.588
1979.57	103.22	1979.57	101.701	1979.57	103.257	1979.57	103.088	1979.57	101.342
1980.54	103.125	1980.54	101.7	1980.54	103.254	1980.54	103.035	1980.54	101.254
1981.5	103.138	1981.5	101.831	1981.5	103.309	1981.5	103.181	1981.5	101.349
1982.46	103.252	1982.46	102.059	1982.46	103.395	1982.46	103.457	1982.46	101.569
1983.43	103.421	1983.43	102.315	1983.43	103.473	1983.43	103.756	1983.43	101.812
1984.39	103.587	1984.39	102.523	1984.39	103.504	1984.39	103.982	1984.39	101.975
1985.36	103.705	1985.36	102.617	1985.36	103.466	1985.36	104.087	1985.36	102.003
1986.32	103.756	1986.32	102.57	1986.32	103.36	1986.32	104.075	1986.32	101.908
1987.29	103.748	1987.29	102.405	1987.29	103.217	1987.29	103.989	1987.29	101.753
1988.25	103.706	1988.25	102.186	1988.25	103.086	1988.25	103.887	1988.25	101.618
1989.21	103.657	1989.21	102	1989.21	103.022	1989.21	103.815	1989.21	101.558
1990.18	103.621	1990.18	101.916	1990.18	103.058	1990.18	103.798	1990.18	101.587
1991.14	103.604	1991.14	101.958	1991.14	103.186	1991.14	103.827	1991.14	101.67
1992.11	103.608	1992.11	102.096	1992.11	103.357	1992.11	103.873	1992.11	101.76
1993.07	103.64	1993.07	102.273	1993.07	103.511	1993.07	103.903	1993.07	101.821
1994.03	103.713	1994.03	102.442	1994.03	103.613	1994.03	103.908	1994.03	101.861
1995	103.837	1995	102.59	1995	103.672	1995	103.908	1995	101.916
1995.96	104.008	1995.96	102.733	1995.96	103.723	1995.96	103.941	1995.96	102.023
1996.93	104.201	1996.93	102.886	1996.93	103.799	1996.93	104.032	1996.93	102.192
1997.89	104.368	1997.89	103.041	1997.89	103.901	1997.89	104.172	1997.89	102.39
1998.86	104.455	1998.86	103.158	1998.86	103.995	1998.86	104.313	1998.86	102.55
1999.82	104.423	1999.82	103.184	1999.82	104.036	1999.82	104.386	1999.82	102.599
2000.78	104.269	2000.78	103.086	2000.78	103.994	2000.78	104.347	2000.78	102.5
2001.75	104.028	2001.75	102.872	2001.75	103.881	2001.75	104.205	2001.75	102.274
2002.71	103.76	2002.71	102.588	2002.71	103.736	2002.71	104.014	2002.71	101.995
2003.68	103.528	2003.68	102.297	2003.68	103.601	2003.68	103.847	2003.68	101.755
2004.64	103.381	2004.64	102.06	2004.64	103.494	2004.64	103.753	2004.64	101.627
2005.61	103.341	2005.61	101.921	2005.61	103.408	2005.61	103.743	2005.61	101.637
2006.57	103.404	2006.57	101.902	2006.57	103.331	2006.57	103.787	2006.57	101.751
2007.53	103.539	2007.53	101.991	2007.53	103.262	2007.53	103.843	2007.53	101.898
2008.5	103.697	2008.5	102.14	2008.5	103.223	2008.5	103.879	2008.5	102.001
2009.46	103.821	2009.46	102.28	2009.46	103.242	2009.46	103.88	2009.46	102.017
2010.43	103.872	2010.43	102.338	2010.43	103.325	2010.43	103.843	2010.43	101.946
2011.39	103.832	2011.39	102.276	2011.39	103.449	2011.39	103.768	2011.39	101.818
2012.36	103.715	2012.36	102.105	2012.36	103.571	2012.36	103.664	2012.36	101.675
2013.32	103.562	2013.32	101.886	2013.32	103.653	2013.32	103.548	2013.32	101.551
2014.28	103.429	2014.28	101.711	2014.28	103.675	2014.28	103.452	2014.28	101.472
2015.25	103.363	2015.25	101.651	2015.25	103.642	2015.25	103.412	2015.25	101.456
2016.21	103.384	2016.21	101.724	2016.21	103.565	2016.21	103.447	2016.21	101.509
2017.18	103.461	2017.18	101.875	2017.18	103.451	2017.18	103.544	2017.18	101.612
2018.14	103.53	2018.14	102.005	2018.14	103.296	2018.14	103.659	2018.14	101.718
2019.1	103.529	2019.1	102.028	2019.1	103.096	2019.1	103.744	2019.1	101.766
2020.07	103.438	2020.07	101.919	2020.07	102.87	2020.07	103.778	2020.07	101.717
2021.03	103.298	2021.03	101.725	2021.03	102.665	2021.03	103.771	2021.03	101.587
2022	103.184	2022	101.538	2022	102.541	2022	103.758	2022	101.445
2022.96	103.17	2022.96	101.443	2022.96	102.547	2022.96	103.766	2022.96	101.376
2023.93	103.276	2023.93	101.477	2023.93	102.689	2023.93	103.798	2023.93	101.431
2024.89	103.459	2024.89	101.616	2024.89	102.917	2024.89	103.828	2024.89	101.592
2025.85	103.632	2025.85	101.79	2025.85	103.146	2025.85	103.826	2025.85	101.774
2026.82	103.712	2026.82	101.925	2026.82	103.293	2026.82	103.779	2026.82	101.879
2027.78	103.672	2027.78	101.977	2027.78	103.323	2027.78	103.707	2027.78	101.851
2028.75	103.542	2028.75	101.949	2028.75	103.255	2028.75	103.648	2028.75	101.714
2029.71	103.39	2029.71	101.868	2029.71	103.146	2029.71	103.63	2029.71	101.544
2030.68	103.272	2030.68	101.763	2030.68	103.053	2030.68	103.65	2030.68	101.427
2031.64	103.202	2031.64	101.642	2031.64	102.997	2031.64	103.671	2031.64	101.398
2032.6	103.153	2032.6	101.493	2032.6	102.96	2032.6	103.647	2032.6	101.43
2033.57	103.077	2033.57	101.304	2033.57	102.903	2033.57	103.551	2033.57	101.458
2034.53	102.945	2034.53	101.093	2034.53	102.799	2034.53	103.394	2034.53	101.423
2035.5	102.77	2035.5	100.911	2035.5	102.657	2035.5	103.22	2035.5	101.316
2036.46	102.601	2036.46	100.824	2036.46	102.521	2036.46	103.081	2036.46	101.183
2037.43	102.504	2037.43	100.879	2037.43	102.449	2037.43	103.013	2037.43	101.096
2038.39	102.522	2038.39	101.073	2038.39	102.481	2038.39	103.022	2038.39	101.112
2039.35	102.66	2039.35	101.348	2039.35	102.625	2039.35	103.087	2039.35	101.245
2040.32	102.88	2040.32	101.614	2040.32	102.845	2040.32	103.175	2040.32	101.459
2041.28	103.116	2041.28	101.79	2041.28	103.079	2041.28	103.262	2041.28	101.685
2042.25	103.307	2042.25	101.843	2042.25	103.265	2042.25	103.341	2042.25	101.854
2043.21	103.416	2043.21	101.804	2043.21	103.364	2043.21	103.422	2043.21	101.924
2044.17	103.435	2044.17	101.735	2044.17	103.372	2044.17	103.516	2044.17	101.886
2045.14	103.381	2045.14	101.688	2045.14	103.308	2045.14	103.612	2045.14	101.756
2046.1	103.281	2046.1	101.678	2046.1	103.202	2046.1	103.681	2046.1	101.567
2047.07	103.169	2047.07	101.689	2047.07	103.084	2047.07	103.69	2047.07	101.366
2048.03	103.089	2048.03	101.703	2048.03	102.985	2048.03	103.629	2048.03	101.213
2049	103.083	2049	101.726	2049	102.933	2049	103.53	2049	101.163
2049.96	103.171	2049.96	101.786	2049.96	102.946	2049.96	103.445	2049.96	101.248
2050.92	103.341	2050.92	101.911	2050.92	103.025	2050.92	103.418	2050.92	101.45
2051.89	103.545	2051.89	102.102	2051.89	103.155	2051.89	103.46	2051.89	101.714
2052.85	103.727	2052.85	102.323	2052.85	103.31	2052.85	103.549	2052.85	101.968
2053.82	103.848	2053.82	102.524	2053.82	103.465	2053.82	103.651	2053.82	102.156
2054.78	103.897	2054.78	102.665	2054.78	103.601	2054.78	103.745	2054.78	102.256
2055.75	103.9	2055.75	102.736	2055.75	103.715	2055.75	103.829	2055.75	102.287
2056.71	103.896	2056.71	102.763	2056.71	103.81	2056.71	103.913	2056.71	102.286
2057.67	103.918	2057.67	102.784	2057.67	103.891	2057.67	104	2057.67	102.282
2058.64	103.974	2058.64	102.829	2058.64	103.957	2058.64	104.077	2058.64	102.283
2059.6	104.049	2059.6	102.898	2059.6	104	2059.6	104.12	2059.6	102.28
2060.57	104.122	2060.57	102.966	2060.57	104.012	2060.57	104.115	2060.57	102.262
2061.53	104.17	2061.53	102.998	2061.53	103.993	2061.53	104.071	2061.53	102.229
2062.5	104.181	2062.5	102.973	2062.5	103.953	2062.5	104.02	2062.5	102.194
2063.46	104.151	2063.46	102.895	2063.46	103.909	2063.46	103.997	2063.46	102.172
2064.42	104.086	2064.42	102.794	2064.42	103.881	2064.42	104.021	2064.42	102.172
2065.39	104.004	2065.39	102.715	2065.39	103.879	2065.39	104.083	2065.39	102.194
2066.35	103.932	2066.35	102.688	2066.35	103.903	2066.35	104.152	2066.35	102.233
2067.32	103.891	2067.32	102.716	2067.32	103.936	2067.32	104.197	2067.32	102.279
2068.28	103.89	2068.28	102.774	2068.28	103.956	2068.28	104.204	2068.28	102.323
2069.25	103.923	2069.25	102.825	2069.25	103.947	2069.25	104.176	2069.25	102.354
2070.21	103.974	2070.21	102.843	2070.21	103.905	2070.21	104.131	2070.21	102.366
2071.17	104.026	2071.17	102.831	2071.17	103.845	2071.17	104.086	2071.17	102.356
2072.14	104.068	2072.14	102.809	2072.14	103.787	2072.14	104.051	2072.14	102.331
2073.1	104.092	2073.1	102.803	2073.1	103.748	2073.1	104.024	2073.1	102.3
2074.07	104.094	2074.07	102.819	2074.07	103.734	2074.07	104.002	2074.07	102.272
2075.03	104.069	2075.03	102.842	2075.03	103.732	2075.03	103.981	2075.03	102.251
2075.99	104.013	2075.99	102.841	2075.99	103.728	2075.99	103.957	2075.99	102.23
2076.96	103.933	2076.96	102.797	2076.96	103.712	2076.96	103.933	2076.96	102.202
2077.92	103.844	2077.92	102.713	2077.92	103.687	2077.92	103.907	2077.92	102.16
2078.89	103.767	2078.89	102.616	2078.89	103.663	2078.89	103.88	2078.89	102.108
2079.85	103.721	2079.85	102.54	2079.85	103.651	2079.85	103.854	2079.85	102.054
2080.82	103.719	2080.82	102.507	2080.82	103.659	2080.82	103.838	2080.82	102.014
2081.78	103.759	2081.78	102.525	2081.78	103.689	2081.78	103.843	2081.78	102.003
2082.74	103.831	2082.74	102.585	2082.74	103.743	2082.74	103.878	2082.74	102.027
2083.71	103.918	2083.71	102.675	2083.71	103.821	2083.71	103.948	2083.71	102.084
2084.67	104.002	2084.67	102.785	2084.67	103.924	2084.67	104.043	2084.67	102.164
2085.64	104.069	2085.64	102.908	2085.64	104.049	2085.64	104.152	2085.64	102.254
2086.6	104.115	2086.6	103.036	2086.6	104.184	2086.6	104.258	2086.6	102.349
2087.57	104.147	2087.57	103.155	2087.57	104.313	2087.57	104.353	2087.57	102.447
2088.53	104.178	2088.53	103.251	2088.53	104.416	2088.53	104.43	2088.53	102.546
2089.49	104.222	2089.49	103.314	2089.49	104.481	2089.49	104.487	2089.49	102.639
2090.46	104.283	2090.46	103.345	2090.46	104.505	2090.46	104.521	2090.46	102.712
2091.42	104.359	2091.42	103.356	2091.42	104.493	2091.42	104.528	2091.42	102.749
2092.39	104.436	2092.39	103.362	2092.39	104.457	2092.39	104.51	2092.39	102.743
2093.35	104.501	2093.35	103.37	2093.35	104.408	2093.35	104.47	2093.35	102.699
2094.32	104.541	2094.32	103.375	2094.32	104.349	2094.32	104.418	2094.32	102.635
2095.28	104.544	2095.28	103.363	2095.28	104.284	2095.28	104.363	2095.28	102.568
2096.24	104.499	2096.24	103.318	2096.24	104.211	2096.24	104.313	2096.24	102.51
2097.21	104.406	2097.21	103.236	2097.21	104.135	2097.21	104.271	2097.21	102.463
2098.17	104.277	2098.17	103.132	2098.17	104.067	2098.17	104.241	2098.17	102.426
2099.14	104.142	2099.14	103.034	2099.14	104.021	2099.14	104.221	2099.14	102.401
2100.1	104.037	2100.1	102.969	2100.1	104.008	2100.1	104.211	2100.1	102.392
2101.06	103.988	2101.06	102.949	2101.06	104.026	2101.06	104.204	2101.06	102.4
2102.03	104.006	2102.03	102.97	2102.03	104.068	2102.03	104.196	2102.03	102.419
2102.99	104.074	2102.99	103.012	2102.99	104.116	2102.99	104.185	2102.99	102.437
2103.96	104.163	2103.96	103.052	2103.96	104.157	2103.96	104.174	2103.96	102.448
2104.92	104.242	2104.92	103.075	2104.92	104.18	2104.92	104.169	2104.92	102.457
2105.89	104.29	2105.89	103.074	2105.89	104.186	2105.89	104.176	2105.89	102.473
2106.85	104.301	2106.85	103.056	2106.85	104.178	2106.85	104.191	2106.85	102.507
2107.81	104.278	2107.81	103.03	2107.81	104.16	2107.81	104.2	2107.81	102.552
2108.78	104.228	2108.78	103.007	2108.78	104.138	2108.78	104.192	2108.78	102.59
2109.74	104.162	2109.74	102.991	2109.74	104.116	2109.74	104.163	2109.74	102.599
2110.71	104.093	2110.71	102.982	2110.71	104.102	2110.71	104.125	2110.71	102.567
2111.67	104.037	2111.67	102.979	2111.67	104.103	2111.67	104.095	2111.67	102.5
2112.64	104.012	2112.64	102.98	2112.64	104.124	2112.64	104.087	2112.64	102.422
2113.6	104.031	2113.6	102.989	2113.6	104.163	2113.6	104.106	2113.6	102.359
2114.56	104.094	2114.56	103.014	2114.56	104.214	2114.56	104.142	2114.56	102.331
2115.53	104.187	2115.53	103.065	2115.53	104.268	2115.53	104.185	2115.53	102.346
2116.49	104.292	2116.49	103.148	2116.49	104.32	2116.49	104.229	2116.49	102.399
2117.46	104.391	2117.46	103.253	2117.46	104.37	2117.46	104.278	2117.46	102.474
2118.42	104.475	2118.42	103.362	2118.42	104.42	2118.42	104.336	2118.42	102.555
2119.39	104.541	2119.39	103.452	2119.39	104.472	2119.39	104.403	2119.39	102.624
2120.35	104.593	2120.35	103.509	2120.35	104.524	2120.35	104.472	2120.35	102.668
2121.31	104.628	2121.31	103.536	2121.31	104.571	2121.31	104.528	2121.31	102.679
2122.28	104.64	2122.28	103.55	2122.28	104.607	2122.28	104.559	2122.28	102.657
2123.24	104.623	2123.24	103.567	2123.24	104.627	2123.24	104.561	2123.24	102.612
2124.21	104.576	2124.21	103.594	2124.21	104.634	2124.21	104.537	2124.21	102.557
2125.17	104.513	2125.17	103.628	2125.17	104.634	2125.17	104.499	2125.17	102.515
2126.13	104.459	2126.13	103.656	2126.13	104.632	2126.13	104.459	2126.13	102.507
2127.1	104.439	2127.1	103.674	2127.1	104.632	2127.1	104.427	2127.1	102.546
2128.06	104.47	2128.06	103.682	2128.06	104.629	2128.06	104.414	2128.06	102.629
2129.03	104.546	2129.03	103.684	2129.03	104.617	2129.03	104.423	2129.03	102.736
2129.99	104.642	2129.99	103.674	2129.99	104.589	2129.99	104.45	2129.99	102.829
2130.96	104.724	2130.96	103.64	2130.96	104.544	2130.96	104.484	2130.96	102.875
2131.92	104.76	2131.92	103.568	2131.92	104.487	2131.92	104.509	2131.92	102.858
2132.88	104.738	2132.88	103.457	2132.88	104.431	2132.88	104.51	2132.88	102.787
2133.85	104.666	2133.85	103.327	2133.85	104.39	2133.85	104.49	2133.85	102.695
2134.81	104.563	2134.81	103.207	2134.81	104.37	2134.81	104.464	2134.81	102.61
2135.78	104.45	2135.78	103.115	2135.78	104.362	2135.78	104.451	2135.78	102.545
2136.74	104.341	2136.74	103.044	2136.74	104.352	2136.74	104.458	2136.74	102.484
2137.71	104.244	2137.71	102.976	2137.71	104.32	2137.71	104.474	2137.71	102.406
2138.67	104.172	2138.67	102.893	2138.67	104.261	2138.67	104.473	2138.67	102.304
2139.63	104.147	2139.63	102.805	2139.63	104.185	2139.63	104.438	2139.63	102.196
2140.6	104.185	2140.6	102.743	2140.6	104.113	2140.6	104.377	2140.6	102.12
2141.56	104.285	2141.56	102.733	2141.56	104.061	2141.56	104.317	2141.56	102.101
2142.53	104.412	2142.53	102.778	2142.53	104.035	2142.53	104.286	2142.53	102.138
2143.49	104.503	2143.49	102.842	2143.49	104.019	2143.49	104.288	2143.49	102.197
2144.46	104.494	2144.46	102.869	2144.46	103.984	2144.46	104.298	2144.46	102.227
2145.42	104.35	2145.42	102.817	2145.42	103.907	2145.42	104.279	2145.42	102.187
2146.38	104.092	2146.38	102.681	2146.38	103.781	2146.38	104.211	2146.38	102.069
2147.35	103.793	2147.35	102.492	2147.35	103.633	2147.35	104.114	2147.35	101.899
2148.31	103.545	2148.31	102.303	2148.31	103.516	2148.31	104.034	2148.31	101.729
2149.28	103.428	2149.28	102.163	2149.28	103.484	2149.28	104.023	2149.28	101.614
2150.24	103.478	2150.24	102.101	2150.24	103.569	2150.24	104.102	2150.24	101.6
2151.2	103.687	2151.2	102.123	2151.2	103.753	2151.2	104.253	2151.2	101.7
2152.17	103.997	2152.17	102.213	2152.17	103.971	2152.17	104.429	2152.17	101.889
2153.13	104.321	2153.13	102.327	2153.13	104.136	2153.13	104.566	2153.13	102.098
2154.1	104.551	2154.1	102.394	2154.1	104.168	2154.1	104.597	2154.1	102.23
2155.06	104.581	2155.06	102.324	2155.06	104.027	2155.06	104.457	2155.06	102.181
2156.03	104.34	2156.03	102.042	2156.03	103.724	2156.03	104.099	2156.03	101.893
2156.99	103.833	2156.99	101.527	2156.99	103.309	2156.99	103.529	2156.99	101.393
2157.95	103.165	2157.95	100.855	2157.95	102.845	2157.95	102.835	2157.95	100.809
2158.92	102.519	2158.92	100.183	2158.92	102.401	2158.92	102.194	2158.92	100.324
2159.88	102.08	2159.88	99.6857	2159.88	102.036	2159.88	101.797	2159.88	100.081
2160.85	101.94	2160.85	99.4638	2160.85	101.8	2160.85	101.748	2160.85	100.11
2161.81	102.079	2161.81	99.5128	2161.81	101.727	2161.81	102.015	2161.81	100.327
2162.78	102.392	2162.78	99.7509	2162.78	101.819	2162.78	102.46	2162.78	100.602
2163.74	102.751	2163.74	100.073	2163.74	102.036	2163.74	102.914	2163.74	100.826
2164.7	103.057	2164.7	100.393	2164.7	102.307	2164.7	103.25	2164.7	100.952
2165.67	103.256	2165.67	100.662	2165.67	102.559	2165.67	103.426	2165.67	100.994
2166.63	103.35	2166.63	100.869	2166.63	102.746	2166.63	103.477	2166.63	101.004
2167.6	103.373	2167.6	101.026	2167.6	102.866	2167.6	103.48	2167.6	101.034
2168.56	103.371	2168.56	101.151	2168.56	102.942	2168.56	103.501	2168.56	101.111
2169.53	103.374	2169.53	101.254	2169.53	103	2169.53	103.567	2169.53	101.226
2170.49	103.387	2170.49	101.329	2170.49	103.045	2170.49	103.657	2170.49	101.346
2171.45	103.397	2171.45	101.366	2171.45	103.069	2171.45	103.729	2171.45	101.431
2172.42	103.383	2172.42	101.36	2172.42	103.069	2172.42	103.751	2172.42	101.458
2173.38	103.33	2173.38	101.325	2173.38	103.056	2173.38	103.721	2173.38	101.424
2174.35	103.244	2174.35	101.289	2174.35	103.059	2174.35	103.666	2174.35	101.355
2175.31	103.141	2175.31	101.279	2175.31	103.098	2175.31	103.629	2175.31	101.288
2176.27	103.041	2176.27	101.303	2176.27	103.17	2176.27	103.638	2176.27	101.256
2177.24	102.958	2177.24	101.337	2177.24	103.247	2177.24	103.686	2177.24	101.265
2178.2	102.897	2178.2	101.342	2178.2	103.289	2178.2	103.734	2178.2	101.297
2179.17	102.857	2179.17	101.288	2179.17	103.271	2179.17	103.735	2179.17	101.32
2180.13	102.838	2180.13	101.174	2180.13	103.195	2180.13	103.667	2180.13	101.308
2181.1	102.841	2181.1	101.032	2181.1	103.09	2181.1	103.549	2181.1	101.258
2182.06	102.867	2182.06	100.911	2182.06	102.996	2182.06	103.435	2182.06	101.192
2183.02	102.914	2183.02	100.847	2183.02	102.943	2183.02	103.386	2183.02	101.144
2183.99	102.969	2183.99	100.846	2183.99	102.944	2183.99	103.43	2183.99	101.136
2184.95	103.015	2184.95	100.892	2184.95	102.991	2184.95	103.547	2184.95	101.168
2185.92	103.035	2185.92	100.961	2185.92	103.062	2185.92	103.679	2185.92	101.22
2186.88	103.021	2186.88	101.035	2186.88	103.13	2186.88	103.765	2186.88	101.264
2187.85	102.978	2187.85	101.107	2187.85	103.172	2187.85	103.772	2187.85	101.282
2188.81	102.917	2188.81	101.168	2188.81	103.174	2188.81	103.705	2188.81	101.273
2189.77	102.855	2189.77	101.211	2189.77	103.137	2189.77	103.604	2189.77	101.254
2190.74	102.805	2190.74	101.228	2190.74	103.072	2190.74	103.514	2190.74	101.244
2191.7	102.777	2191.7	101.219	2191.7	102.994	2191.7	103.467	2191.7	101.257
2192.67	102.776	2192.67	101.201	2192.67	102.924	2192.67	103.469	2192.67	101.298
2193.63	102.811	2193.63	101.198	2193.63	102.878	2193.63	103.51	2193.63	101.365
2194.6	102.887	2194.6	101.229	2194.6	102.867	2194.6	103.576	2194.6	101.454
2195.56	103.004	2195.56	101.302	2195.56	102.9	2195.56	103.661	2195.56	101.555
2196.52	103.15	2196.52	101.409	2196.52	102.976	2196.52	103.766	2196.52	101.652
2197.49	103.299	2197.49	101.531	2197.49	103.085	2197.49	103.884	2197.49	101.717
2198.45	103.42	2198.45	101.643	2198.45	103.205	2198.45	103.995	2198.45	101.724
2199.42	103.488	2199.42	101.719	2199.42	103.308	2199.42	104.068	2199.42	101.658
2200.38	103.494	2200.38	101.735	2200.38	103.368	2200.38	104.078	2200.38	101.527
2201.34	103.447	2201.34	101.677	2201.34	103.37	2201.34	104.019	2201.34	101.366
2202.31	103.364	2202.31	101.546	2202.31	103.315	2202.31	103.91	2202.31	101.218
2203.27	103.26	2203.27	101.366	2203.27	103.223	2203.27	103.788	2203.27	101.116
2204.24	103.144	2204.24	101.179	2204.24	103.117	2204.24	103.683	2204.24	101.065
2205.2	103.018	2205.2	101.031	2205.2	103.029	2205.2	103.612	2205.2	101.051
2206.17	102.895	2206.17	100.954	2206.17	102.981	2206.17	103.573	2206.17	101.054
2207.13	102.801	2207.13	100.958	2207.13	102.99	2207.13	103.56	2207.13	101.067
2208.09	102.77	2208.09	101.029	2208.09	103.059	2208.09	103.572	2208.09	101.092
2209.06	102.825	2209.06	101.139	2209.06	103.175	2209.06	103.613	2209.06	101.137
2210.02	102.962	2210.02	101.254	2210.02	103.31	2210.02	103.684	2210.02	101.195
2210.99	103.146	2210.99	101.343	2210.99	103.432	2210.99	103.771	2210.99	101.247
2211.95	103.321	2211.95	101.387	2211.95	103.51	2211.95	103.844	2211.95	101.266
2212.92	103.435	2212.92	101.377	2212.92	103.527	2212.92	103.877	2212.92	101.242
2213.88	103.462	2213.88	101.325	2213.88	103.486	2213.88	103.858	2213.88	101.186
2214.84	103.409	2214.84	101.26	2214.84	103.403	2214.84	103.803	2214.84	101.126
2215.81	103.313	2215.81	101.215	2215.81	103.302	2215.81	103.744	2215.81	101.093
2216.77	103.214	2216.77	101.212	2216.77	103.205	2216.77	103.713	2216.77	101.102
2217.74	103.143	2217.74	101.249	2217.74	103.13	2217.74	103.719	2217.74	101.145
2218.7	103.109	2218.7	101.299	2218.7	103.087	2218.7	103.748	2218.7	101.197
2219.67	103.098	2219.67	101.325	2219.67	103.078	2219.67	103.769	2219.67	101.231
2220.63	103.09	2220.63	101.306	2220.63	103.097	2220.63	103.755	2220.63	101.225
2221.59	103.068	2221.59	101.24	2221.59	103.126	2221.59	103.699	2221.59	101.175
2222.56	103.028	2222.56	101.153	2222.56	103.142	2222.56	103.618	2222.56	101.095
2223.52	102.981	2223.52	101.075	2223.52	103.129	2223.52	103.542	2223.52	101.009
2224.49	102.942	2224.49	101.031	2224.49	103.085	2224.49	103.501	2224.49	100.948
2225.45	102.922	2225.45	101.03	2225.45	103.028	2225.45	103.506	2225.45	100.937
2226.41	102.923	2226.41	101.07	2226.41	102.986	2226.41	103.55	2226.41	100.983
2227.38	102.942	2227.38	101.142	2227.38	102.985	2227.38	103.613	2227.38	101.075
2228.34	102.973	2228.34	101.238	2228.34	103.031	2228.34	103.676	2228.34	101.188
2229.31	103.013	2229.31	101.348	2229.31	103.11	2229.31	103.731	2229.31	101.29
2230.27	103.061	2230.27	101.459	2230.27	103.195	2230.27	103.78	2230.27	101.36
2231.24	103.115	2231.24	101.553	2231.24	103.26	2231.24	103.829	2231.24	101.388
2232.2	103.166	2232.2	101.615	2232.2	103.293	2232.2	103.876	2232.2	101.381
2233.16	103.203	2233.16	101.636	2233.16	103.294	2233.16	103.906	2233.16	101.347
2234.13	103.211	2234.13	101.616	2234.13	103.271	2234.13	103.897	2234.13	101.298
2235.09	103.186	2235.09	101.564	2235.09	103.233	2235.09	103.831	2235.09	101.242
2236.06	103.131	2236.06	101.497	2236.06	103.189	2236.06	103.714	2236.06	101.186
2237.02	103.062	2237.02	101.431	2237.02	103.142	2237.02	103.571	2237.02	101.14
2237.99	102.999	2237.99	101.379	2237.99	103.1	2237.99	103.444	2237.99	101.113
2238.95	102.963	2238.95	101.351	2238.95	103.067	2238.95	103.367	2238.95	101.112
2239.91	102.965	2239.91	101.348	2239.91	103.046	2239.91	103.352	2239.91	101.131
2240.88	103	2240.88	101.365	2240.88	103.038	2240.88	103.387	2240.88	101.161
2241.84	103.05	2241.84	101.394	2241.84	103.043	2241.84	103.441	2241.84	101.19
2242.81	103.091	2242.81	101.428	2242.81	103.062	2242.81	103.49	2242.81	101.211
2243.77	103.108	2243.77	101.463	2243.77	103.102	2243.77	103.524	2243.77	101.232
2244.74	103.099	2244.74	101.503	2244.74	103.162	2244.74	103.552	2244.74	101.264
2245.7	103.078	2245.7	101.549	2245.7	103.233	2245.7	103.589	2245.7	101.314
2246.66	103.062	2246.66	101.595	2246.66	103.296	2246.66	103.636	2246.66	101.376
2247.63	103.059	2247.63	101.631	2247.63	103.324	2247.63	103.673	2247.63	101.433
2248.59	103.063	2248.59	101.65	2248.59	103.303	2248.59	103.676	2248.59	101.467
2249.56	103.063	2249.56	101.647	2249.56	103.241	2249.56	103.629	2249.56	101.47
2250.52	103.054	2250.52	101.63	2250.52	103.166	2250.52	103.546	2250.52	101.45
2251.49	103.045	2251.49	101.607	2251.49	103.113	2251.49	103.463	2251.49	101.425
2252.45	103.052	2252.45	101.584	2252.45	103.105	2252.45	103.418	2252.45	101.408
2253.41	103.086	2253.41	101.558	2253.41	103.14	2253.41	103.429	2253.41	101.402
2254.38	103.139	2254.38	101.524	2254.38	103.196	2254.38	103.481	2254.38	101.393
2255.34	103.191	2255.34	101.482	2255.34	103.24	2255.34	103.538	2255.34	101.369
2256.31	103.219	2256.31	101.442	2256.31	103.254	2256.31	103.568	2256.31	101.328
2257.27	103.215	2257.27	101.424	2257.27	103.241	2257.27	103.564	2257.27	101.283
2258.23	103.189	2258.23	101.444	2258.23	103.218	2258.23	103.543	2258.23	101.253
2259.2	103.161	2259.2	101.5	2259.2	103.209	2259.2	103.529	2259.2	101.252
2260.16	103.145	2260.16	101.576	2260.16	103.218	2260.16	103.537	2260.16	101.28
2261.13	103.14	2261.13	101.645	2261.13	103.237	2261.13	103.558	2261.13	101.322
2262.09	103.134	2262.09	101.682	2262.09	103.249	2262.09	103.574	2262.09	101.36
2263.06	103.114	2263.06	101.679	2263.06	103.241	2263.06	103.574	2263.06	101.38
2264.02	103.079	2264.02	101.644	2264.02	103.218	2264.02	103.56	2264.02	101.383
2264.98	103.039	2264.98	101.594	2264.98	103.194	2264.98	103.547	2264.98	101.373
2265.95	103.01	2265.95	101.551	2265.95	103.184	2265.95	103.549	2265.95	101.362
2266.91	103.003	2266.91	101.526	2266.91	103.195	2266.91	103.567	2266.91	101.353
2267.88	103.015	2267.88	101.52	2267.88	103.221	2267.88	103.589	2267.88	101.346
2268.84	103.035	2268.84	101.529	2268.84	103.25	2268.84	103.6	2268.84	101.337
2269.81	103.052	2269.81	101.544	2269.81	103.271	2269.81	103.596	2269.81	101.327
2270.77	103.062	2270.77	101.559	2270.77	103.282	2270.77	103.584	2270.77	101.32
2271.73	103.07	2271.73	101.573	2271.73	103.285	2271.73	103.576	2271.73	101.324
2272.7	103.087	2272.7	101.592	2272.7	103.285	2272.7	103.58	2272.7	101.342
2273.66	103.117	2273.66	101.617	2273.66	103.283	2273.66	103.592	2273.66	101.371
2274.63	103.155	2274.63	101.648	2274.63	103.279	2274.63	103.601	2274.63	101.402
2275.59	103.189	2275.59	101.676	2275.59	103.272	2275.59	103.595	2275.59	101.419
2276.56	103.204	2276.56	101.69	2276.56	103.26	2276.56	103.57	2276.56	101.411
2277.52	103.193	2277.52	101.682	2277.52	103.244	2277.52	103.533	2277.52	101.373
2278.48	103.16	2278.48	101.654	2278.48	103.228	2278.48	103.496	2278.48	101.314
2279.45	103.114	2279.45	101.613	2279.45	103.212	2279.45	103.47	2279.45	101.25
2280.41	103.068	2280.41	101.569	2280.41	103.198	2280.41	103.46	2280.41	101.199
2281.38	103.023	2281.38	101.528	2281.38	103.185	2281.38	103.461	2281.38	101.175
2282.34	102.977	2282.34	101.487	2282.34	103.167	2282.34	103.463	2282.34	101.18
2283.3	102.924	2283.3	101.439	2283.3	103.138	2283.3	103.458	2283.3	101.208
2284.27	102.865	2284.27	101.38	2284.27	103.094	2284.27	103.44	2284.27	101.243
2285.23	102.806	2285.23	101.317	2285.23	103.035	2285.23	103.413	2285.23	101.272
2286.2	102.761	2286.2	101.263	2286.2	102.973	2286.2	103.383	2286.2	101.288
2287.16	102.74	2287.16	101.236	2287.16	102.924	2287.16	103.361	2287.16	101.293
2288.13	102.741	2288.13	101.243	2288.13	102.9	2288.13	103.351	2288.13	101.295
2289.09	102.753	2289.09	101.278	2289.09	102.902	2289.09	103.351	2289.09	101.303
2290.05	102.752	2290.05	101.322	2290.05	102.916	2290.05	103.353	2290.05	101.322
2291.02	102.722	2291.02	101.354	2291.02	102.921	2291.02	103.345	2291.02	101.349
2291.98	102.658	2291.98	101.363	2291.98	102.901	2291.98	103.321	2291.98	101.375
2292.95	102.572	2292.95	101.349	2292.95	102.856	2292.95	103.282	2292.95	101.396
2293.91	102.491	2293.91	101.324	2293.91	102.801	2293.91	103.241	2293.91	101.408
2294.88	102.434	2294.88	101.299	2294.88	102.757	2294.88	103.209	2294.88	101.414
2295.84	102.412	2295.84	101.277	2295.84	102.738	2295.84	103.195	2295.84	101.416
2296.8	102.414	2296.8	101.251	2296.8	102.739	2296.8	103.194	2296.8	101.416
2297.77	102.423	2297.77	101.214	2297.77	102.75	2297.77	103.199	2297.77	101.415
2298.73	102.429	2298.73	101.168	2298.73	102.758	2298.73	103.202	2298.73	101.419
2299.7	102.43	2299.7	101.129	2299.7	102.76	2299.7	103.206	2299.7	101.437
2300.66	102.437	2300.66	101.121	2300.66	102.766	2300.66	103.218	2300.66	101.477
2301.63	102.453	2301.63	101.155	2301.63	102.783	2301.63	103.243	2301.63	101.539
2302.59	102.47	2302.59	101.225	2302.59	102.809	2302.59	103.278	2302.59	101.611
2303.55	102.466	2303.55	101.3	2303.55	102.828	2303.55	103.308	2303.55	101.67
2304.52	102.417	2304.52	101.342	2304.52	102.814	2304.52	103.311	2304.52	101.693
2305.48	102.314	2305.48	101.321	2305.48	102.749	2305.48	103.275	2305.48	101.671
2306.45	102.172	2306.45	101.236	2306.45	102.636	2306.45	103.201	2306.45	101.614
2307.41	102.027	2307.41	101.115	2307.41	102.503	2307.41	103.11	2307.41	101.547
2308.38	101.92	2308.38	101.005	2308.38	102.394	2308.38	103.036	2308.38	101.505
2309.34	101.88	2309.34	100.951	2309.34	102.347	2309.34	103.009	2309.34	101.508
2310.3	101.912	2310.3	100.974	2310.3	102.378	2310.3	103.04	2310.3	101.559
2311.27	101.995	2311.27	101.062	2311.27	102.472	2311.27	103.119	2311.27	101.638
2312.23	102.099	2312.23	101.179	2312.23	102.587	2312.23	103.214	2312.23	101.715
2313.2	102.196	2313.2	101.284	2313.2	102.683	2313.2	103.288	2313.2	101.767
2314.16	102.27	2314.16	101.354	2314.16	102.739	2314.16	103.317	2314.16	101.788
2315.12	102.324	2315.12	101.392	2315.12	102.761	2315.12	103.302	2315.12	101.79
2316.09	102.369	2316.09	101.419	2316.09	102.775	2316.09	103.268	2316.09	101.791
2317.05	102.422	2317.05	101.464	2317.05	102.808	2317.05	103.245	2317.05	101.807
2318.02	102.487	2318.02	101.539	2318.02	102.87	2318.02	103.255	2318.02	101.836
2318.98	102.548	2318.98	101.631	2318.98	102.94	2318.98	103.294	2318.98	101.859
2319.95	102.574	2319.95	101.699	2319.95	102.977	2319.95	103.329	2319.95	101.852
2320.91	102.53	2320.91	101.696	2320.91	102.937	2320.91	103.318	2320.91	101.797
2321.87	102.403	2321.87	101.598	2321.87	102.8	2321.87	103.238	2321.87	101.706
2322.84	102.222	2322.84	101.426	2322.84	102.593	2322.84	103.103	2322.84	101.616
2323.8	102.043	2323.8	101.238	2323.8	102.371	2323.8	102.961	2323.8	101.568
2324.77	101.933	2324.77	101.098	2324.77	102.201	2324.77	102.865	2324.77	101.589
2325.73	101.931	2325.73	101.049	2325.73	102.129	2325.73	102.844	2325.73	101.675
[truncated: 1,737 more rows]

## Sheet: Fig2(f)
voltage	Zn	Mg
0.1	11.44	18.26
0.3	11.99	9.87
0.6	9.11	18.27
1	8.89	19.34
1.2	8.61	7.69

## Sheet: Fig3(a)
1350	9275
1349.2	9393.75
1348.4	9125
1347.6	9162.5
1346.8	9756.25
1346	9212.5
1345.2	9431.25
1344.4	9400
1343.6	9287.5
1342.8	9243.75
1342	9512.5
1341.2	9006.25
1340.4	9300
1339.6	9125
1338.8	9268.75
1338	9568.75
1337.2	9356.25
1336.4	9325
1335.6	9418.75
1334.8	9287.5
1334	9112.5
1333.2	9225
1332.4	9718.75
1331.6	9562.5
1330.8	9543.75
1330	9543.75
1329.2	9768.75
1328.4	9793.75
1327.6	9800
1326.8	9456.25
1326	9381.25
1325.2	9606.25
1324.4	9287.5
1323.6	9425
1322.8	9881.25
1322	9737.5
1321.2	9550
1320.4	9531.25
1319.6	9762.5
1318.8	9312.5
1318	9856.25
1317.2	9481.25
1316.4	9581.25
1315.6	9656.25
1314.8	9518.75
1314	9731.25
1313.2	9925
1312.4	9787.5
1311.6	9756.25
1310.8	9518.75
1310	9531.25
1309.2	9775
1308.4	9825
1307.6	9800
1306.8	10187.5
1306	10406.2
1305.2	11218.8
1304.4	12156.2
1303.6	12993.8
1302.8	12562.5
1302	11093.8
1301.2	10031.2
1300.4	9906.25
1299.6	9731.25
1298.8	9493.75
1298	9625
1297.2	9543.75
1296.4	10293.8
1295.6	9887.5
1294.8	9512.5
1294	9725
1293.2	10075
1292.4	10256.2
1291.6	10262.5
1290.8	10193.8
1290	9643.75
1289.2	10143.8
1288.4	9956.25
1287.6	10137.5
1286.8	10250
1286	10356.2
1285.2	10568.8
1284.4	10787.5
1283.6	10481.2
1282.8	10687.5
1282	10612.5
1281.2	10237.5
1280.4	10200
1279.6	10393.8
1278.8	10518.8
1278	10481.2
1277.2	10868.8
1276.4	10700
1275.6	10975
1274.8	10550
1274	10737.5
1273.2	10993.8
1272.4	11243.8
1271.6	11106.2
1270.8	10831.2
1270	10831.2
1269.2	10868.8
1268.4	11081.2
1267.6	11231.2
1266.8	11162.5
1266	11581.2
1265.2	11693.8
1264.4	11312.5
1263.6	11881.2
1262.8	11875
1262	11600
1261.2	11468.8
1260.4	11337.5
1259.6	12200
1258.8	11931.2
1258	11493.8
1257.2	12125
1256.4	11981.2
1255.6	12187.5
1254.8	11900
1254	11962.5
1253.2	12262.5
1252.4	12218.8
1251.6	12656.2
1250.8	12100
1250	12393.8
1249.2	12543.8
1248.4	12656.2
1247.6	12887.5
1246.8	12650
1246	12281.2
1245.2	12850
1244.4	13200
1243.6	13312.5
1242.8	12993.8
1242	12712.5
1241.2	12937.5
1240.4	13931.2
1239.6	13818.8
1238.8	13481.2
1238	13512.5
1237.2	13087.5
1236.4	13175
1235.6	13975
1234.8	13706.2
1234	13043.8
1233.2	13868.8
1232.4	14025
1231.6	14018.8
1230.8	14437.5
1230	13650
1229.2	14393.8
1228.4	14506.2
1227.6	14900
1226.8	15043.8
1226	14387.5
1225.2	14268.8
1224.4	14637.5
1223.6	14837.5
1222.8	15137.5
1222	15018.8
1221.2	14381.2
1220.4	14812.5
1219.6	14537.5
1218.8	14512.5
1218	13675
1217.2	13575
1216.4	12987.5
1215.6	13162.5
1214.8	13043.8
1214	12750
1213.2	12918.8
1212.4	12381.2
1211.6	12987.5
1210.8	12243.8
1210	12381.2
1209.2	12400
1208.4	12206.2
1207.6	12331.2
1206.8	12725
1206	12112.5
1205.2	12568.8
1204.4	12493.8
1203.6	12537.5
1202.8	12993.8
1202	12900
1201.2	12043.8
1200.4	12700
1199.6	12968.8
1198.8	12725
1198	12656.2
1197.2	12643.8
1196.4	12950
1195.6	13150
1194.8	12837.5
1194	13025
1193.2	12568.8
1192.4	12700
1191.6	12512.5
1190.8	13068.8
1190	13212.5
1189.2	12487.5
1188.4	12250
1187.6	13475
1186.8	13168.8
1186	13131.2
1185.2	13493.8
1184.4	13618.8
1183.6	13243.8
1182.8	13550
1182	13681.2
1181.2	13181.2
1180.4	13418.8
1179.6	13350
1178.8	12787.5
1178	13443.8
1177.2	13125
1176.4	13687.5
1175.6	13800
1174.8	13468.8
1174	13168.8
1173.2	13837.5
1172.4	13618.8
1171.6	13606.2
1170.8	13331.2
1170	13156.2
1169.2	14081.2
1168.4	14118.8
1167.6	13918.8
1166.8	13525
1166	13356.2
1165.2	13850
1164.4	13868.8
1163.6	13775
1162.8	13950
1162	13856.2
1161.2	13812.5
1160.4	14368.8
1159.6	14100
1158.8	14418.8
1158	14543.8
1157.2	14312.5
1156.4	14606.2
1155.6	15175
1154.8	14318.8
1154	14218.8
1153.2	14418.8
1152.4	14068.8
1151.6	14100
1150.8	13900
1150	14512.5
1149.2	14331.2
1148.4	14987.5
1147.6	14643.8
1146.8	14568.8
1146	14906.2
1145.2	15181.2
1144.4	15212.5
1143.6	14893.8
1142.8	14943.8
1142	15237.5
1141.2	15493.8
1140.4	15000
1139.6	14806.2
1138.8	15287.5
1138	14937.5
1137.2	14725
1136.4	15075
1135.6	14681.2
1134.8	15343.8
1134	14850
1133.2	15118.8
1132.4	15256.2
1131.6	15575
1130.8	15131.2
1130	15993.8
1129.2	15000
1128.4	15962.5
1127.6	15250
1126.8	15912.5
1126	15375
1125.2	15518.8
1124.4	15775
1123.6	15600
1122.8	15675
1122	15550
1121.2	15468.8
1120.4	15787.5
1119.6	15625
1118.8	16537.5
1118	16550
1117.2	17106.2
1116.4	16293.8
1115.6	16612.5
1114.8	16275
1114	15475
1113.2	16093.8
1112.4	16056.2
1111.6	15875
1110.8	15668.8
1110	15918.8
1109.2	16456.2
1108.4	16137.5
1107.6	16000
1106.8	16056.2
1106	16025
1105.2	16556.2
1104.4	16087.5
1103.6	16568.8
1102.8	17137.5
1102	16562.5
1101.2	16450
1100.4	16675
1099.6	16337.5
1098.8	16668.8
1098	16093.8
1097.2	17118.8
1096.4	16506.2
1095.6	16400
1094.8	16387.5
1094	16481.2
1093.2	16487.5
1092.4	16756.2
1091.6	16562.5
1090.8	17150
1090	16900
1089.2	16968.8
1088.4	16987.5
1087.6	16912.5
1086.8	16843.8
1086	16793.8
1085.2	16937.5
1084.4	16968.8
1083.6	16875
1082.8	16687.5
1082	17118.8
1081.2	17068.8
1080.4	17425
1079.6	17350
1078.8	17193.8
1078	17343.8
1077.2	17343.8
1076.4	17637.5
1075.6	17968.8
1074.8	17437.5
1074	17068.8
1073.2	17625
1072.4	17868.8
1071.6	17850
1070.8	18106.2
1070	18431.2
1069.2	17687.5
1068.4	17118.8
1067.6	17462.5
1066.8	18150
1066	17750
1065.2	17693.8
1064.4	17600
1063.6	18037.5
1062.8	18275
1062	17725
1061.2	17768.8
1060.4	18493.8
1059.6	18031.2
1058.8	17906.2
1058	18550
1057.2	17831.2
1056.4	17700
1055.6	18218.8
1054.8	18000
1054	17975
1053.2	18806.2
1052.4	18906.2
1051.6	18206.2
1050.8	18581.2
1050	17712.5
1049.2	18337.5
1048.4	18300
1047.6	17987.5
1046.8	18862.5
1046	19656.2
1045.2	21175
1044.4	21356.2
1043.6	20806.2
1042.8	19250
1042	19162.5
1041.2	18675
1040.4	18625
1039.6	18412.5
1038.8	18793.8
1038	18231.2
1037.2	17756.2
1036.4	18706.2
1035.6	18906.2
1034.8	18293.8
1034	18818.8
1033.2	18675
1032.4	18593.8
1031.6	18431.2
1030.8	18175
1030	18500
1029.2	18781.2
1028.4	18887.5
1027.6	18750
1026.8	18543.8
1026	19162.5
1025.2	18481.2
1024.4	19400
1023.6	20362.5
1022.8	21806.2
1022	24287.5
1021.2	24650
1020.4	23631.2
1019.6	20762.5
1018.8	19268.8
1018	19025
1017.2	18950
1016.4	18643.8
1015.6	18375
1014.8	18887.5
1014	19056.2
1013.2	18375
1012.4	17800
1011.6	18625
1010.8	18831.2
1010	18875
1009.2	18506.2
1008.4	18881.2
1007.6	19081.2
1006.8	19181.2
1006	18137.5
1005.2	19262.5
1004.4	19650
1003.6	19562.5
1002.8	19562.5
1002	19668.8
1001.2	19793.8
1000.4	20256.2
999.6	19962.5
998.8	19450
998	20243.8
997.2	19431.2
996.4	19687.5
995.6	20206.2
994.8	18825
994	19093.8
993.2	19150
992.4	18943.8
991.6	19243.8
990.8	17587.5
990	18675
989.2	18843.8
988.4	19193.8
987.6	18518.8
986.8	17681.2
986	17837.5
985.2	18325
984.4	18068.8
983.6	18118.8
982.8	18481.2
982	19193.8
981.2	19218.8
980.4	20468.8
979.6	20600
978.8	20812.5
978	21175
977.2	21731.2
976.4	21718.8
975.6	21918.8
974.8	21362.5
974	20681.2
973.2	20162.5
972.4	19531.2
971.6	19912.5
970.8	18493.8
970	18762.5
969.2	17400
968.4	17037.5
967.6	16706.2
966.8	15275
966	15131.2
965.2	14825
964.4	14543.8
963.6	15175
962.8	15025
962	14925
961.2	14612.5
960.4	14843.8
959.6	14612.5
958.8	14293.8
958	14187.5
957.2	14793.8
956.4	14062.5
955.6	14712.5
954.8	14050
954	14912.5
953.2	14568.8
952.4	15162.5
951.6	15150
950.8	14125
950	14100
949.2	15293.8
948.4	14793.8
947.6	14806.2
946.8	14968.8
946	14962.5
945.2	14812.5
944.4	14593.8
943.6	14850
942.8	15000
942	14893.8
941.2	14343.8
940.4	14681.2
939.6	15325
938.8	14606.2
938	14131.2
937.2	14775
936.4	14487.5
935.6	15006.2
934.8	14906.2
934	14556.2
933.2	14968.8
932.4	14662.5
931.6	15287.5
930.8	15637.5
930	14675
929.2	15468.8
928.4	15193.8
927.6	14918.8
926.8	14818.8
926	15037.5
925.2	15425
924.4	15656.2
923.6	15181.2
922.8	15706.2
922	15262.5
921.2	15356.2
920.4	15181.2
919.6	15162.5
918.8	15268.8
918	14825
917.2	15487.5
916.4	15893.8
915.6	15931.2
914.8	15718.8
914	15350
913.2	15700
912.4	15712.5
911.6	15556.2
910.8	15625
910	15568.8
909.2	16012.5
908.4	15075
907.6	15625
906.8	15800
906	15425
905.2	16006.2
904.4	15918.8
903.6	15693.8
902.8	16437.5
902	16231.2
901.2	16037.5
900.4	16493.8
899.6	16468.8
898.8	15962.5
898	15756.2
897.2	15956.2
896.4	16087.5
895.6	16112.5
894.8	16337.5
894	16131.2
893.2	16331.2
892.4	16556.2
891.6	15975
890.8	16200
890	16343.8
889.2	16443.8
888.4	16393.8
887.6	16106.2
886.8	15943.8
886	15650
885.2	17112.5
884.4	16750
883.6	16193.8
882.8	16587.5
882	16268.8
881.2	16837.5
880.4	16468.8
879.6	16987.5
878.8	16512.5
878	16500
877.2	16568.8
876.4	16418.8
875.6	16612.5
874.8	17156.2
874	16668.8
873.2	17150
872.4	17187.5
871.6	16968.8
870.8	16743.8
870	17106.2
869.2	16675
868.4	16450
867.6	16712.5
866.8	16112.5
866	17143.8
865.2	17362.5
864.4	17418.8
863.6	17018.8
862.8	17012.5
862	17225
861.2	16350
860.4	17612.5
859.6	16762.5
858.8	17556.2
858	16637.5
857.2	17775
856.4	17618.8
855.6	17631.2
854.8	17593.8
854	17581.2
853.2	17106.2
852.4	17593.8
851.6	17912.5
850.8	17756.2
850	17318.8
849.2	17043.8
848.4	17262.5
847.6	17187.5
846.8	17981.2
846	17762.5
845.2	17206.2
844.4	18200
843.6	17781.2
842.8	17906.2
842	17406.2
841.2	18362.5
840.4	18156.2
839.6	17656.2
838.8	17725
838	18368.8
837.2	17900
836.4	17618.8
835.6	17687.5
834.8	17668.8
834	18312.5
833.2	17631.2
832.4	17893.8
831.6	18093.8
830.8	17706.2
830	18343.8
829.2	18606.2
828.4	17787.5
827.6	18056.2
826.8	18118.8
826	18450
825.2	18518.8
824.4	17893.8
823.6	18625
822.8	18006.2
822	18281.2
821.2	18637.5
820.4	18618.8
819.6	18487.5
818.8	18593.8
818	18300
817.2	18356.2
816.4	18506.2
815.6	18706.2
814.8	18631.2
814	18325
813.2	18387.5
812.4	18581.2
811.6	19062.5
810.8	19368.8
810	18425
809.2	18962.5
808.4	18756.2
807.6	18262.5
806.8	18700
806	18456.2
805.2	18843.8
804.4	19081.2
803.6	18318.8
802.8	19000
802	19137.5
801.2	19200
800.4	18550
799.6	19118.8
798.8	19275
798	19356.2
797.2	19525
796.4	19125
795.6	18906.2
794.8	18650
794	19156.2
793.2	19150
792.4	19356.2
791.6	19087.5
790.8	19300
790	19581.2
789.2	19143.8
788.4	19343.8
787.6	19425
786.8	19081.2
786	19925
785.2	18987.5
784.4	19256.2
783.6	19431.2
782.8	19543.8
782	20025
781.2	19725
780.4	19943.8
779.6	19837.5
778.8	19818.8
778	20068.8
777.2	20206.2
776.4	20231.2
775.6	20187.5
774.8	19812.5
774	20481.2
773.2	20412.5
772.4	20356.2
771.6	19568.8
770.8	19456.2
770	19868.8
769.2	20087.5
768.4	20056.2
767.6	19912.5
766.8	20206.2
766	20425
765.2	19943.8
764.4	19787.5
763.6	20556.2
762.8	20031.2
762	20387.5
761.2	19981.2
760.4	20181.2
759.6	20256.2
758.8	19750
758	20106.2
757.2	19981.2
756.4	20093.8
755.6	20556.2
754.8	20543.8
754	20593.8
753.2	20768.8
752.4	20612.5
751.6	20656.2
750.8	20718.8
750	20837.5
749.2	20443.8
748.4	21087.5
747.6	20712.5
746.8	21075
746	20600
745.2	20756.2
744.4	20681.2
743.6	20468.8
742.8	20781.2
742	21050
741.2	21062.5
740.4	21256.2
739.6	21268.8
738.8	21043.8
738	21018.8
737.2	20368.8
736.4	20500
735.6	20675
734.8	21031.2
734	20956.2
733.2	20650
732.4	21568.8
731.6	21556.2
730.8	21118.8
730	21368.8
729.2	21412.5
728.4	21456.2
727.6	21600
726.8	21462.5
726	21650
725.2	21262.5
724.4	20781.2
723.6	20975
722.8	22043.8
722	21381.2
721.2	21925
720.4	21868.8
719.6	22256.2
718.8	21943.8
718	21381.2
717.2	22000
716.4	21725
715.6	21856.2
714.8	22206.2
714	21593.8
713.2	22262.5
712.4	21918.8
711.6	21906.2
710.8	21750
710	22156.2
709.2	21893.8
708.4	21950
707.6	21856.2
706.8	22225
706	22262.5
705.2	22381.2
704.4	21500
703.6	22037.5
702.8	21118.8
702	21537.5
701.2	22068.8
700.4	21468.8
699.6	22337.5
698.8	22168.8
698	21675
697.2	21906.2
696.4	22287.5
695.6	21512.5
694.8	22356.2
694	22900
693.2	21556.2
692.4	22118.8
691.6	22175
690.8	22468.8
690	21906.2
689.2	22475
688.4	21931.2
687.6	22756.2
686.8	22237.5
686	22706.2
685.2	22525
684.4	22568.8
683.6	22725
682.8	22887.5
682	22675
681.2	22243.8
680.4	21862.5
679.6	22606.2
678.8	22143.8
678	22456.2
677.2	22575
676.4	22668.8
675.6	22281.2
674.8	23000
674	22593.8
673.2	22175
672.4	22687.5
671.6	22737.5
670.8	22737.5
670	23737.5
669.2	22962.5
668.4	23000
667.6	22868.8
666.8	22618.8
666	23131.2
665.2	22906.2
664.4	23593.8
663.6	22537.5
662.8	22487.5
662	22518.8
661.2	22975
660.4	23443.8
659.6	23037.5
658.8	23456.2
658	23137.5
657.2	22600
656.4	23531.2
655.6	22925
654.8	22406.2
654	23631.2
653.2	23181.2
652.4	22925
651.6	22131.2
650.8	22331.2
650	22656.2
649.2	22443.8
648.4	22031.2
647.6	22831.2
646.8	23031.2
646	22737.5
645.2	23262.5
644.4	22806.2
643.6	22306.2
642.8	22500
642	23062.5
641.2	22587.5
640.4	23293.8
639.6	23512.5
638.8	22906.2
638	22418.8
637.2	22943.8
636.4	22887.5
635.6	23131.2
634.8	22675
634	23162.5
633.2	23025
632.4	23631.2
631.6	23662.5
630.8	23056.2
630	23325
629.2	23075
628.4	23100
627.6	22862.5
626.8	22743.8
626	23043.8
625.2	23550
624.4	23081.2
623.6	23325
622.8	23262.5
622	23387.5
621.2	23062.5
620.4	22868.8
619.6	23025
618.8	23187.5
618	23281.2
617.2	23331.2
616.4	22868.8
615.6	22962.5
614.8	22956.2
614	23050
613.2	23206.2
612.4	22881.2
611.6	23350
610.8	23362.5
610	23500
609.2	23075
608.4	23637.5
607.6	22843.8
606.8	23012.5
606	24212.5
605.2	23893.8
604.4	24025
603.6	23568.8
602.8	23462.5
602	23450
601.2	23937.5
600.4	23743.8
599.6	22525
598.8	23187.5
598	23031.2
597.2	22956.2
596.4	22918.8
595.6	22931.2
594.8	23487.5
594	24125
593.2	24075
592.4	23937.5
591.6	24043.8
590.8	24206.2
590	23993.8
589.2	23668.8
588.4	23506.2
587.6	23756.2
586.8	23731.2
586	24662.5
585.2	24362.5
584.4	23818.8
583.6	23843.8
582.8	24556.2
582	23962.5
581.2	23468.8
580.4	23793.8
579.6	23543.8
578.8	23112.5
578	24312.5
577.2	24550
576.4	24487.5
575.6	23306.2
574.8	23293.8
574	22831.2
573.2	23112.5
572.4	22875
571.6	22706.2
570.8	23000
570	22381.2
569.2	22656.2
568.4	21850
567.6	21968.8
566.8	22356.2
566	22737.5
565.2	22462.5
564.4	22912.5
563.6	22706.2
562.8	23093.8
562	23187.5
561.2	22843.8
560.4	23118.8
559.6	23406.2
558.8	22862.5
558	23456.2
557.2	23487.5
556.4	23181.2
555.6	23368.8
554.8	23637.5
554	24468.8
553.2	23256.2
552.4	23062.5
551.6	22475
550.8	22043.8
550	22012.5
549.2	21862.5
548.4	21137.5
547.6	21475
546.8	21531.2
546	21175
545.2	19668.8
544.4	19568.8
543.6	18937.5
542.8	19200
542	19356.2
541.2	19218.8
540.4	18962.5
539.6	18537.5
538.8	18412.5
538	18631.2
537.2	17862.5
536.4	18593.8
535.6	19081.2
534.8	19725
534	23106.2
533.2	30806.2
532.4	41100
531.6	50218.8
530.8	51168.8
530	39762.5
529.2	24118.8
528.4	18531.2
527.6	16850
526.8	16443.8
526	16300
525.2	15668.8
524.4	15875
523.6	15525
522.8	16037.5
522	15893.8
521.2	16106.2
520.4	15718.8
519.6	15843.8
518.8	15962.5
518	16312.5
517.2	15762.5
516.4	15800
515.6	15500
514.8	15862.5
514	16068.8
513.2	15793.8
512.4	14968.8
511.6	15606.2
510.8	15975
510	15343.8
509.2	15456.2
508.4	15268.8
507.6	15843.8
506.8	15181.2
506	16306.2
505.2	15781.2
504.4	15993.8
503.6	16250
502.8	16106.2
502	16293.8
501.2	16525
500.4	16562.5
499.6	18693.8
498.8	18650
498	18293.8
497.2	17587.5
496.4	17293.8
495.6	16775
494.8	15850
494	15737.5
493.2	15337.5
492.4	14662.5
491.6	14606.2
490.8	14581.2
490	14643.8
489.2	14975
488.4	14650
487.6	14306.2
486.8	14700
486	14031.2
485.2	14312.5
484.4	14381.2
483.6	14712.5
482.8	14743.8
482	14243.8
481.2	14112.5
480.4	14906.2
479.6	14362.5
478.8	14243.8
478	14793.8
477.2	14825
476.4	14950
475.6	15718.8
474.8	15718.8
474	15075
473.2	14975
472.4	14493.8
471.6	14431.2
470.8	14218.8
470	14493.8
469.2	14581.2
468.4	14718.8
467.6	14100
466.8	14262.5
466	14362.5
465.2	14100
464.4	13800
463.6	14443.8
462.8	14093.8
462	14362.5
461.2	14081.2
460.4	13725
459.6	13812.5
458.8	14143.8
458	13725
457.2	14400
456.4	14006.2
455.6	14137.5
454.8	13487.5
454	13593.8
453.2	13737.5
452.4	14937.5
451.6	13943.8
450.8	13781.2
450	13831.2
449.2	14337.5
448.4	13768.8
447.6	13887.5
446.8	14362.5
446	14418.8
445.2	14881.2
444.4	13956.2
443.6	14056.2
442.8	14506.2
442	14256.2
441.2	14075
440.4	14737.5
439.6	14062.5
438.8	13750
438	14243.8
437.2	13650
436.4	14718.8
435.6	14581.2
434.8	14606.2
434	14112.5
433.2	14068.8
432.4	14750
431.6	14893.8
430.8	14656.2
430	14618.8
429.2	14312.5
428.4	14631.2
427.6	14881.2
426.8	15137.5
426	15112.5
425.2	15312.5
424.4	14950
423.6	15368.8
422.8	15418.8
422	15275
421.2	15131.2
420.4	15000
419.6	14356.2
418.8	14493.8
418	14931.2
417.2	15075
416.4	15187.5
415.6	15037.5
414.8	14287.5
414	14850
413.2	15100
412.4	14656.2
411.6	14912.5
410.8	14725
410	14812.5
409.2	14387.5
408.4	14881.2
407.6	14706.2
406.8	14600
406	14681.2
405.2	14881.2
404.4	14487.5
403.6	15025
402.8	15231.2
402	15125
401.2	15387.5
400.4	15543.8
399.6	15937.5
398.8	15343.8
398	15287.5
397.2	15062.5
396.4	14743.8
395.6	15375
394.8	14818.8
394	14656.2
393.2	14237.5
392.4	14337.5
391.6	14800
390.8	15206.2
390	15237.5
389.2	14725
388.4	14887.5
387.6	15112.5
386.8	15506.2
386	15175
385.2	16137.5
384.4	15931.2
383.6	16531.2
382.8	15856.2
382	15300
381.2	14593.8
380.4	15000
379.6	15150
378.8	15406.2
378	15418.8
377.2	15268.8
376.4	15100
375.6	14531.2
374.8	14931.2
374	15368.8
373.2	15256.2
372.4	15593.8
371.6	15262.5
370.8	15043.8
370	15493.8
369.2	15531.2
368.4	15293.8
367.6	15125
366.8	15037.5
366	15156.2
365.2	14568.8
364.4	14900
363.6	14737.5
362.8	14650
362	14662.5
361.2	15081.2
360.4	15250
359.6	14787.5
358.8	14431.2
358	14875
357.2	14562.5
356.4	15318.8
355.6	15387.5
354.8	15043.8
354	15887.5
353.2	16881.2
352.4	18025
351.6	19287.5
350.8	19962.5
350	19206.2
349.2	17262.5
348.4	16525
347.6	15387.5
346.8	14918.8
346	14931.2
345.2	14275
344.4	14000
343.6	13925
342.8	14487.5
342	14318.8
341.2	13981.2
340.4	14681.2
339.6	14625
338.8	15925
338	15831.2
337.2	16268.8
336.4	16175
335.6	15893.8
334.8	15043.8
334	15187.5
333.2	15625
332.4	15456.2
331.6	14993.8
330.8	15275
330	14893.8
329.2	14406.2
328.4	14443.8
327.6	14800
326.8	14487.5
326	14318.8
325.2	13937.5
324.4	14393.8
323.6	14262.5
322.8	13337.5
322	13768.8
321.2	13237.5
320.4	13043.8
319.6	12506.2
318.8	12393.8
318	12362.5
317.2	12268.8
316.4	12581.2
315.6	12087.5
314.8	11900
314	12506.2
313.2	13068.8
312.4	13712.5
311.6	15300
310.8	15637.5
310	16031.2
309.2	15050
308.4	16968.8
307.6	20737.5
306.8	27075
306	32762.5
305.2	33300
304.4	26731.2
303.6	18050
302.8	12700
302	10118.8
301.2	8943.75
300.4	7712.5
299.6	7281.25
298.8	7100
298	6756.25
297.2	6293.75
296.4	5937.5
295.6	6012.5
294.8	5456.25
294	5156.25
293.2	5318.75
292.4	5243.75
291.6	5675
290.8	6612.5
290	6993.75
289.2	8893.75
288.4	11806.2
287.6	12443.8
286.8	12981.2
286	17306.2
285.2	23625
284.4	29512.5
283.6	26675
282.8	14962.5
282	6243.75
281.2	3918.75
280.4	3425
279.6	2893.75
278.8	3093.75
278	2712.5
277.2	2643.75
276.4	2887.5
275.6	2556.25
274.8	2493.75
274	2787.5
273.2	2793.75
272.4	2700
271.6	2825
270.8	2593.75
270	2662.5
269.2	2456.25
268.4	2506.25
267.6	2618.75
266.8	2643.75
266	2612.5
265.2	2693.75
264.4	2687.5
263.6	2675
262.8	2287.5
262	2643.75
261.2	2712.5
260.4	2381.25
259.6	2518.75
258.8	2550
258	2568.75
257.2	2525
256.4	2468.75
255.6	2493.75
254.8	2325
254	2256.25
253.2	2293.75
252.4	2518.75
251.6	2743.75
250.8	2556.25
250	2606.25
249.2	2450
248.4	2587.5
247.6	2387.5
246.8	2406.25
246	2675
245.2	2893.75
244.4	2612.5
243.6	2693.75
242.8	2825
242	2731.25
241.2	2693.75
240.4	2712.5
239.6	2725
238.8	2618.75
238	2381.25
237.2	2375
236.4	2537.5
235.6	2493.75
234.8	2481.25
234	2337.5
233.2	2300
232.4	2331.25
231.6	2287.5
230.8	2400
230	2506.25
229.2	2293.75
228.4	2293.75
227.6	2337.5
226.8	2306.25
226	2368.75
225.2	2375
224.4	2506.25
223.6	2556.25
222.8	2368.75
222	2425
221.2	2306.25
220.4	2350
219.6	2362.5
218.8	2468.75
218	2212.5
217.2	2337.5
216.4	2406.25
215.6	2337.5
214.8	2312.5
214	2218.75
213.2	2256.25
212.4	2437.5
211.6	2475
210.8	2406.25
210	2362.5
209.2	2468.75
208.4	2331.25
207.6	2443.75
206.8	2318.75
206	2306.25
205.2	2412.5
204.4	2318.75
203.6	2387.5
202.8	2368.75
202	2612.5
201.2	2600
200.4	2606.25
199.6	2900
198.8	2662.5
198	2393.75
197.2	2450
196.4	2418.75
195.6	2312.5
194.8	2125
194	2287.5
193.2	2156.25
192.4	2312.5
191.6	2481.25
190.8	2406.25
190	2418.75
189.2	2418.75
188.4	2350
187.6	2362.5
186.8	2506.25
186	2131.25
185.2	2243.75
184.4	2368.75
183.6	2300
182.8	2425
182	2381.25
181.2	2181.25
180.4	2500
179.6	2337.5
178.8	2375
178	2593.75
177.2	2343.75
176.4	2156.25
175.6	2275
174.8	2318.75
174	2337.5
173.2	2412.5
172.4	2250
171.6	2543.75
170.8	2475
170	2418.75
169.2	2375
168.4	2550
167.6	2306.25
166.8	2550
166	2500
165.2	2425
164.4	2281.25
163.6	2375
162.8	2293.75
162	2525
161.2	2418.75
160.4	2556.25
159.6	2631.25
158.8	2475
158	2450
157.2	2500
156.4	2356.25
155.6	2600
154.8	2506.25
154	2506.25
153.2	2418.75
152.4	2425
151.6	2487.5
150.8	2375
150	2375
149.2	2412.5
148.4	2343.75
147.6	2231.25
146.8	2387.5
146	2356.25
145.2	2300
144.4	2256.25
143.6	2162.5
142.8	2318.75
142	2593.75
141.2	2712.5
140.4	2831.25
139.6	2900
138.8	3000
138	2562.5
137.2	2575
136.4	2468.75
135.6	2581.25
134.8	2475
134	2525
133.2	2156.25
132.4	2362.5
131.6	2387.5
130.8	2212.5
130	2300
129.2	2075
128.4	2200
127.6	2443.75
126.8	2262.5
126	2137.5
125.2	2156.25
124.4	2281.25
123.6	2037.5
122.8	2200
122	2375
121.2	2600
120.4	2368.75
119.6	2412.5
118.8	2462.5
118	2156.25
117.2	2450
116.4	2356.25
115.6	2331.25
114.8	2425
114	2556.25
113.2	2493.75
112.4	2500
111.6	2400
110.8	2293.75
110	2581.25
109.2	2293.75
108.4	2500
107.6	2387.5
106.8	2393.75
106	2387.5
105.2	2381.25
104.4	2475
103.6	2343.75
102.8	2175
102	2106.25
101.2	1931.25
100.4	2037.5
99.6	1962.5
98.8	1968.75
98	1968.75
97.2	1706.25
96.4	1843.75
95.6	1850
94.8	1868.75
94	2150
93.2	2256.25
92.4	2581.25
91.6	2806.25
90.8	3237.5
90	3850
89.2	5187.5
88.4	5531.25
87.6	4481.25
86.8	3375
86	2206.25
85.2	2093.75
84.4	1837.5
83.6	1756.25
82.8	1712.5
82	1562.5
81.2	1462.5
80.4	1581.25
79.6	1537.5
78.8	1325
78	1493.75
77.2	1462.5
76.4	1550
75.6	1525
74.8	1512.5
74	1500
73.2	1487.5
72.4	1243.75
71.6	1393.75
70.8	1300
70	1318.75
69.2	1487.5
68.4	1487.5
67.6	1350
66.8	1450
66	1300
65.2	1481.25
64.4	1418.75
63.6	1418.75
62.8	1262.5
62	1275
61.2	1068.75
60.4	1281.25
59.6	1243.75
58.8	1212.5
58	1125
57.2	1081.25
56.4	1168.75
55.6	1287.5
54.8	1406.25
54	1531.25
53.2	1443.75
52.4	1400
51.6	1418.75
50.8	2168.75
50	3050
49.2	2756.25
48.4	1968.75
47.6	1350
46.8	1262.5
46	1131.25
45.2	1193.75
44.4	1037.5
43.6	1262.5
42.8	1056.25
42	1256.25
41.2	1100
40.4	1056.25
39.6	1025
38.8	1125
38	1075
37.2	1143.75
36.4	1056.25
35.6	1050
34.8	1112.5
34	1068.75
33.2	1075
32.4	850
31.6	937.5
30.8	1193.75
30	1056.25
29.2	1118.75
28.4	1350
27.6	1600
26.8	1600
26	1862.5
25.2	1937.5
24.4	1731.25
23.6	1418.75
22.8	1312.5
22	1143.75
21.2	968.75
20.4	1106.25
19.6	1125
18.8	1012.5
18	975
17.2	875
16.4	906.25
15.6	787.5
14.8	937.5
14	775
13.2	743.75
12.4	1056.25
11.6	1325
10.8	1656.25
10	1900
9.2	1443.75
8.4	1218.75
7.6	962.5
6.8	625
6	637.5
5.2	756.25
4.4	643.75
3.6	487.5
2.8	225
2	181.25
1.2	93.75
0.4	37.5

## Sheet: Fig3(b)
1000.4	2.48549e-45	1000.4	0	1000.4	2.48549e-45
1002.61	1.13135e-35	1004.54	0	1000.7	5.95526e-44
1004.82	4.34907e-27	1008.68	0	1001	1.36286e-42
1007.04	1.41192e-19	1012.83	0	1001.3	2.97897e-41
1009.25	3.8711e-13	1016.97	4.69402e-114	1001.61	6.21929e-40
1011.46	8.96341e-08	1021.11	1.1001e-81	1001.91	1.24016e-38
1013.67	0.00175	1025.25	1.48506e-54	1002.21	2.36199e-37
1015.89	2.89461	1029.39	1.15471e-32	1002.51	4.29674e-36
1016.09	5.03621	1033.54	5.17161e-16	1002.81	7.46555e-35
1016.48	13.808	1037.68	0.000133413	1003.11	1.23893e-33
1016.85	33.5321	1037.93	0.000439145	1003.42	1.96378e-32
1017.2	72.9946	1038.41	0.00386	1003.72	2.97305e-31
1017.53	144.021	1038.86	0.02634	1004.02	4.29906e-30
1017.85	260.193	1039.29	0.1425	1004.32	5.93753e-29
1018.14	434.487	1039.7	0.6261	1004.62	7.8325e-28
1018.42	676.411	1040.09	2.28162	1004.92	9.86863e-27
1018.69	989.517	1040.46	7.03122	1005.22	1.18761e-25
1018.93	1370.07	1040.81	18.6535	1005.53	1.36507e-24
1019.17	1807.24	1041.13	43.3067	1005.83	1.49864e-23
1019.38	2284.71	1041.44	89.3165	1006.13	1.57146e-22
1019.59	2783.08	1041.73	165.898	1006.43	1.57387e-21
1019.77	3282.55	1042	281	1006.73	1.50555e-20
1019.95	3765.14	1042.26	438.98	1007.03	1.37558e-19
1020.11	4216.31	1042.49	639.013	1007.33	1.20043e-18
1020.26	4625.71	1042.71	874.813	1007.64	1.00058e-17
1020.4	4987.22	1042.92	1135.71	1007.94	7.96577e-17
1020.53	5298.53	1043.11	1408.63	1008.24	6.05711e-16
1020.64	5560.44	1043.28	1680.27	1008.54	4.39911e-15
1020.75	5775.98	1043.45	1938.94	1008.84	3.05159e-14
1020.84	5949.64	1043.59	2175.73	1009.14	2.02185e-13
1020.93	6086.68	1043.73	2384.93	1009.45	1.27948e-12
1021	6192.61	1043.85	2563.92	1009.75	7.73361e-12
1021.07	6272.76	1043.96	2712.59	1010.05	4.46469e-11
1021.13	6332.07	1044.06	2832.72	1010.35	2.46185e-10
1021.18	6374.93	1044.15	2927.26	1010.65	1.29657e-09
1021.23	6405.11	1044.23	2999.78	1010.95	6.52214e-09
1021.27	6425.74	1044.3	3053.99	1011.25	3.13363e-08
1021.3	6439.39	1044.36	3093.45	1011.56	1.43802e-07
1021.33	6448.08	1044.42	3121.37	1011.86	6.30299e-07
1021.35	6453.36	1044.46	3140.53	1012.16	2.6387e-06
1021.37	6456.4	1044.5	3153.24	1012.46	1.0551e-05
1021.38	6458.03	1044.53	3161.33	1012.76	4.02958e-05
1021.39	6458.83	1044.56	3166.26	1013.06	0.00014699
1021.4	6459.18	1044.58	3169.1	1013.36	0.000512128
1021.41	6459.31	1044.6	3170.62	1013.67	0.0017
1021.41	6459.35	1044.61	3171.37	1013.97	0.00542
1021.41	6459.36	1044.62	3171.7	1014.27	0.01644
1021.41	6459.36	1044.62	3171.82	1014.57	0.04768
1021.41	6459.36	1044.63	3171.86	1014.87	0.13206
1021.41	6459.36	1044.63	3171.86	1015.17	0.34932
1021.41	6459.36	1044.63	3171.86	1015.48	0.88256
1021.41	6459.34	1044.63	3171.86	1015.78	2.12976
1021.42	6459.29	1044.63	3171.86	1016.08	4.90883
1021.42	6459.11	1044.63	3171.86	1016.38	10.8066
1021.43	6458.61	1044.63	3171.86	1016.68	22.7227
1021.45	6457.49	1044.63	3171.84	1016.98	45.6344
1021.46	6455.19	1044.64	3171.79	1017.28	87.5362
1021.48	6450.92	1044.64	3171.64	1017.59	160.378
1021.51	6443.49	1044.65	3171.3	1017.89	280.649
1021.54	6431.27	1044.66	3170.62	1018.19	469.078
1021.58	6412.08	1044.68	3169.34	1018.49	748.838
1021.63	6383.11	1044.69	3167.13	1018.79	1141.81
1021.68	6340.82	1044.72	3163.48	1019.09	1662.87
1021.74	6280.87	1044.74	3157.74	1019.39	2313.07
1021.82	6198.2	1044.77	3149.06	1019.7	3073.12
1021.9	6086.98	1044.81	3136.37	1020	3899.7
1021.99	5940.9	1044.85	3118.32	1020.3	4726.57
1022.09	5753.45	1044.9	3093.32	1020.6	5471.7
1022.2	5518.43	1044.95	3059.47	1020.9	6050.07
1022.33	5230.72	1045.01	3014.65	1021.2	6389.41
1022.46	4887.2	1045.08	2956.49	1021.51	6445
1022.61	4487.83	1045.15	2882.52	1021.81	6209.37
1022.78	4036.69	1045.23	2790.25	1022.11	5713.91
1022.95	3542.94	1045.32	2677.44	1022.41	5022.05
1023.15	3021.07	1045.42	2542.29	1022.71	4215.91
1023.35	2490.53	1045.53	2383.8	1023.01	3380.36
1023.58	1974.08	1045.65	2202.13	1023.31	2588.79
1023.82	1495.25	1045.77	1998.93	1023.62	1893.62
1024.08	1074.9	1045.91	1777.62	1023.92	1322.97
1024.35	727.831	1046.06	1543.55	1024.22	882.814
1024.65	460.325	1046.22	1303.81	1024.52	562.666
1024.96	269.437	1046.39	1066.89	1024.82	342.526
1025.29	144.48	1046.57	841.854	1025.12	199.159
1025.64	70.1924	1046.77	637.308	1025.43	110.603
1026.02	30.5238	1046.97	460.282	1025.73	58.6672
1026.41	11.725	1047.19	315.198	1026.03	29.7226
1026.83	3.92171	1047.42	203.282	1026.33	14.3827
1027.27	1.12451	1047.67	122.565	1026.63	6.64743
1027.73	0.2718	1047.93	68.5336	1026.93	2.93448
1027.97	0.12463	1048.21	35.2305	1027.23	1.23728
1031.21	1.89814e-07	1048.5	16.4931	1027.54	0.49828
1034.45	1.42614e-15	1048.8	6.95993	1027.84	0.19166
1037.7	5.28608e-26	1049.12	2.61834	1028.14	0.07041
1040.94	9.66588e-39	1049.29	1.5326	1028.44	0.02471
1044.18	8.71938e-54	1051.14	0.00106	1028.74	0.00828
1047.43	3.88031e-71	1052.99	6.60733e-08	1029.04	0.00265
1050.67	8.51889e-91	1054.84	3.68458e-13	1029.34	0.000810539
1053.91	9.22649e-113	1056.7	1.84273e-19	1029.65	0.000236705
1057.16	0	1058.55	8.265e-27	1029.95	6.60243e-05
1060.4	0	1060.4	3.32456e-35	1030.25	1.75898e-05
				1030.55	4.47591e-06
				1030.85	1.08784e-06
				1031.15	2.52526e-07
				1031.46	5.59903e-08
				1031.76	1.18571e-08
				1032.06	2.39833e-09
				1032.36	4.63341e-10
				1032.66	8.54976e-11
				1032.96	1.50685e-11
				1033.26	2.53663e-12
				1033.57	4.08485e-13
				1033.87	6.91943e-14
				1034.17	7.14425e-14
				1034.47	5.55211e-13
				1034.77	4.62351e-12
				1035.07	3.61993e-11
				1035.37	2.65877e-10
				1035.68	1.8319e-09
				1035.98	1.18402e-08
				1036.28	7.17881e-08
				1036.58	4.08305e-07
				1036.88	2.17849e-06
				1037.18	1.09034e-05
				1037.49	5.11927e-05
				1037.79	0.000225471
				1038.09	0.000931562
				1038.39	0.00361
				1038.69	0.01313
				1038.99	0.04477
				1039.29	0.14324
				1039.6	0.42991
				1039.9	1.2104
				1040.2	3.19678
				1040.5	7.92017
				1040.8	18.4075
				1041.1	40.1321
				1041.41	82.0781
				1041.71	157.471
				1042.01	283.407
				1042.31	478.475
				1042.61	757.784
				1042.91	1125.82
				1043.21	1569.03
				1043.52	2051.3
				1043.82	2515.75
				1044.12	2894.29
				1044.42	3123.59
				1044.72	3162.3
				1045.02	3003.25
				1045.32	2675.57
				1045.63	2236.04
				1045.93	1752.99
				1046.23	1289.19
				1046.53	889.395
				1046.83	575.583
				1047.13	349.43
				1047.44	198.998
				1047.74	106.31
				1048.04	53.277
				1048.34	25.0462
				1048.64	11.0454
				1048.94	4.56941
				1049.24	1.77327
				1049.55	0.64555
				1049.85	0.22045
				1050.15	0.07062
				1050.45	0.02122
				1050.75	0.00598
				1051.05	0.00158
				1051.35	0.000392498
				1051.66	9.13385e-05
				1051.96	1.99392e-05
				1052.26	4.0832e-06
				1052.56	7.84386e-07
				1052.86	1.41351e-07
				1053.16	2.38948e-08
				1053.47	3.78918e-09
				1053.77	5.63672e-10
				1054.07	7.86583e-11
				1054.37	1.02968e-11
				1054.67	1.26443e-12
				1054.97	1.45655e-13
				1055.27	1.57396e-14
				1055.58	1.59552e-15
				1055.88	1.51721e-16
				1056.18	1.3534e-17
				1056.48	1.13252e-18
				1056.78	8.89006e-20
				1057.08	6.54636e-21
				1057.38	4.52202e-22
				1057.69	2.93024e-23
				1057.99	1.7812e-24
				1058.29	1.01568e-25
				1058.59	5.43302e-27
				1058.89	2.72623e-28
				1059.19	1.28328e-29
				1059.5	5.66654e-31
				1059.8	2.34721e-32
				1060.1	9.12062e-34
				1060.4	3.32456e-35

## Sheet: Fig3(c)
1296	6.65004e-19	1296	6.65004e-19
1297.2	7.46072e-13	1296.18	6.42267e-18
1298.39	8.37715e-08	1296.36	5.88124e-17
1299.59	0.000941393	1296.55	5.10605e-16
1300.78	1.05878	1296.73	4.20305e-15
1300.88	1.74972	1296.91	3.28025e-14
1301.09	4.39436	1297.09	2.42723e-13
1301.28	9.95273	1297.27	1.70286e-12
1301.46	20.5226	1297.45	1.13269e-11
1301.63	38.8685	1297.64	7.14338e-11
1301.8	68.1701	1297.82	4.2713e-10
1301.95	111.561	1298	2.42147e-09
1302.1	171.552	1298.18	1.30155e-08
1302.24	249.488	1298.36	6.63294e-08
1302.37	345.187	1298.55	3.20489e-07
1302.5	456.857	1298.73	1.4682e-06
1302.62	581.293	1298.91	6.37701e-06
1302.73	714.3	1299.09	2.62611e-05
1302.83	851.217	1299.27	0.000102535
1302.93	987.44	1299.45	0.000379572
1303.02	1118.85	1299.64	0.00133
1303.1	1242.13	1299.82	0.00443
1303.18	1354.83	1300	0.01399
1303.25	1455.49	1300.18	0.04184
1303.32	1543.45	1300.36	0.11867
1303.38	1618.78	1300.55	0.31911
1303.44	1682.05	1300.73	0.81359
1303.49	1734.23	1300.91	1.96666
1303.53	1776.5	1301.09	4.5073
1303.58	1810.14	1301.27	9.79415
1303.61	1836.43	1301.45	20.1781
1303.65	1856.6	1301.64	39.4144
1303.68	1871.78	1301.82	72.9951
1303.71	1882.97	1302	128.173
1303.73	1891.03	1302.18	213.383
1303.75	1896.7	1302.36	336.811
1303.77	1900.56	1302.55	504.053
1303.78	1903.12	1302.73	715.202
1303.79	1904.74	1302.91	962.153
1303.8	1905.73	1303.09	1227.22
1303.81	1906.3	1303.27	1484.1
1303.82	1906.6	1303.45	1701.64
1303.82	1906.75	1303.64	1849.84
1303.83	1906.82	1303.82	1906.62
1303.83	1906.84	1304	1863.19
1303.83	1906.85	1304.18	1726.28
1303.83	1906.85	1304.36	1516.46
1303.83	1906.85	1304.55	1263.02
1303.83	1906.85	1304.73	997.367
1303.83	1906.85	1304.91	746.726
1303.83	1906.85	1305.09	530.067
1303.83	1906.85	1305.27	356.749
1303.83	1906.84	1305.45	227.645
1303.83	1906.82	1305.64	137.726
1303.84	1906.76	1305.82	79.0018
1303.84	1906.63	1306	42.9656
1303.85	1906.35	1306.18	22.1547
1303.86	1905.84	1306.36	10.8312
1303.87	1904.95	1306.55	5.02051
1303.88	1903.49	1306.73	2.20639
1303.89	1901.19	1306.91	0.91935
1303.91	1897.7	1307.09	0.3632
1303.93	1892.6	1307.27	0.13604
1303.95	1885.34	1307.45	0.04831
1303.97	1875.24	1307.64	0.01627
1304	1861.54	1307.82	0.00519
1304.04	1843.32	1308	0.00157
1304.07	1819.54	1308.18	0.000451049
1304.11	1789.07	1308.36	0.000122723
1304.16	1750.69	1308.55	3.16583e-05
1304.2	1703.18	1308.73	7.74308e-06
1304.26	1645.38	1308.91	1.79557e-06
1304.32	1576.28	1309.09	3.94779e-07
1304.38	1495.16	1309.27	8.22941e-08
1304.45	1401.72	1309.45	1.62647e-08
1304.52	1296.27	1309.64	3.0478e-09
1304.6	1179.83	1309.82	5.41488e-10
1304.69	1054.29	1310	9.12126e-11
1304.78	922.371	1310.18	1.45675e-11
1304.88	787.639	1310.36	2.20585e-12
1304.98	654.258	1310.55	3.16686e-13
1305.09	526.68	1310.73	4.31069e-14
1305.21	409.202	1310.91	5.56322e-15
1305.34	305.469	1311.09	6.80721e-16
1305.47	218.024	1311.27	7.89723e-17
1305.61	147.987	1311.45	8.68647e-18
1305.76	94.9722	1311.64	9.05888e-19
1305.92	57.2647	1311.82	8.95713e-20
1306.08	32.2203	1312	8.39703e-21
1306.25	16.7928	1312.18	7.46355e-22
1306.44	8.04298	1312.36	6.28967e-23
1306.63	3.50993	1312.55	5.02543e-24
1306.72	2.2328	1312.73	3.80699e-25
1307.76	0.00734	1312.91	2.73434e-26
1308.8	4.22733e-06	1313.09	1.86203e-27
1309.84	4.272e-10	1313.27	1.20222e-28
1310.88	7.57124e-15	1313.45	7.35941e-30
1311.92	2.35328e-20	1313.64	4.27135e-31
1312.96	1.28278e-26	1313.82	2.35045e-32
1314	1.22631e-33	1314	1.22631e-33

## Sheet: Fig3(d)
524	26.5627	524	26.5627	524	26.5627	524	26.5627
525.208	26.5627	525.205	26.5627	525.023	26.5627	524.06	26.5627
526.416	26.5627	526.41	26.5627	526.045	26.5627	524.12	26.5627
527.624	26.567	527.615	26.5627	527.068	26.5631	524.181	26.5627
528.832	33.1469	528.82	26.5678	528.091	27.14	524.241	26.5627
528.936	37.5636	530.025	29.6244	528.181	27.5327	524.301	26.5627
529.135	54.7519	530.132	31.4519	528.356	29.069	524.361	26.5627
529.326	91.5576	530.338	38.1135	528.522	32.3699	524.421	26.5627
529.507	162.716	530.535	51.394	528.68	38.7536	524.482	26.5627
529.68	288.048	530.722	75.5503	528.83	49.97	524.542	26.5627
529.843	490.831	530.901	115.955	528.972	68.0337	524.602	26.5627
529.999	794.555	531.071	178.556	529.107	94.9136	524.662	26.5627
530.146	1218.68	531.232	269.008	529.235	132.15	524.722	26.5627
530.285	1774.49	531.385	391.657	529.355	180.498	524.783	26.5627
530.417	2462.16	531.53	548.632	529.469	239.71	524.843	26.5627
530.541	3269.86	531.667	739.273	529.576	308.501	524.903	26.5627
530.658	4175.01	531.797	960.043	529.676	384.709	524.963	26.5627
530.768	5147.2	531.919	1204.91	529.77	465.591	525.023	26.5627
530.87	6152.12	532.034	1466.1	529.858	548.181	525.084	26.5627
530.967	7155.47	532.142	1734.98	529.941	629.622	525.144	26.5627
531.056	8126.29	532.243	2003.04	530.017	707.437	525.204	26.5627
531.14	9039.22	532.338	2262.58	530.088	779.687	525.264	26.5627
531.218	9875.67	532.426	2507.26	530.154	845.039	525.324	26.5627
531.289	10624	532.509	2732.39	530.215	902.749	525.385	26.5627
531.356	11278.8	532.585	2934.94	530.271	952.592	525.445	26.5627
531.417	11840.2	532.656	3113.43	530.322	994.751	525.505	26.5627
531.473	12312.3	532.721	3267.71	530.369	1029.71	525.565	26.5627
531.524	12701.9	532.782	3398.64	530.411	1058.16	525.625	26.5627
531.57	13017.6	532.837	3507.83	530.45	1080.87	525.686	26.5627
531.612	13269	532.887	3597.35	530.485	1098.68	525.746	26.5627
531.65	13465.6	532.933	3669.54	530.516	1112.36	525.806	26.5627
531.684	13616.5	532.974	3726.78	530.543	1122.68	525.866	26.5627
531.714	13730	533.011	3771.39	530.567	1130.29	525.926	26.5627
531.741	13813.7	533.045	3805.55	530.589	1135.78	525.987	26.5627
531.764	13874	533.074	3831.21	530.607	1139.64	526.047	26.5627
531.784	13916.4	533.101	3850.1	530.623	1142.27	526.107	26.5627
531.802	13945.3	533.123	3863.7	530.636	1144.01	526.167	26.5627
531.816	13964.5	533.143	3873.25	530.648	1145.12	526.227	26.5627
531.828	13976.6	533.16	3879.77	530.657	1145.8	526.288	26.5627
531.838	13984	533.175	3884.07	530.664	1146.18	526.348	26.5627
531.846	13988.3	533.187	3886.81	530.67	1146.39	526.408	26.5627
531.853	13990.6	533.197	3888.47	530.674	1146.49	526.468	26.5627
531.857	13991.7	533.204	3889.43	530.677	1146.54	526.528	26.5627
531.861	13992.2	533.211	3889.94	530.679	1146.55	526.589	26.5627
531.863	13992.3	533.215	3890.2	530.68	1146.56	526.649	26.5627
531.864	13992.4	533.218	3890.31	530.681	1146.56	526.709	26.5627
531.865	13992.4	533.221	3890.35	530.681	1146.56	526.769	26.5627
531.865	13992.4	533.222	3890.36	530.681	1146.56	526.829	26.5627
531.865	13992.4	533.223	3890.36	530.681	1146.56	526.89	26.5628
531.865	13992.4	533.223	3890.36	530.682	1146.56	526.95	26.5629
531.865	13992.4	533.223	3890.36	530.682	1146.56	527.01	26.563
531.866	13992.4	533.223	3890.36	530.683	1146.55	527.07	26.5632
531.867	13992.4	533.223	3890.36	530.685	1146.54	527.13	26.5635
531.87	13992.2	533.224	3890.36	530.688	1146.5	527.191	26.564
531.873	13991.8	533.225	3890.34	530.693	1146.4	527.251	26.5649
531.877	13990.8	533.228	3890.3	530.698	1146.2	527.311	26.5662
531.883	13988.7	533.231	3890.18	530.705	1145.82	527.371	26.5681
531.891	13984.9	533.236	3889.9	530.714	1145.17	527.431	26.5712
531.9	13978.3	533.242	3889.34	530.725	1144.11	527.492	26.5759
531.911	13967.5	533.251	3888.29	530.739	1142.43	527.552	26.5831
531.925	13950.4	533.261	3886.46	530.754	1139.89	527.612	26.5938
531.942	13924.6	533.274	3883.46	530.772	1136.17	527.672	26.6098
531.961	13886.8	533.289	3878.74	530.793	1130.88	527.732	26.6334
531.983	13833	533.307	3871.59	530.817	1123.54	527.793	26.668
532.008	13758.3	533.327	3861.12	530.844	1113.59	527.853	26.7183
532.036	13656.8	533.351	3846.21	530.875	1100.39	527.913	26.7909
532.068	13521.8	533.379	3825.51	530.909	1083.2	527.973	26.8947
532.104	13345.7	533.41	3797.4	530.946	1061.26	528.033	27.042
532.143	13120.1	533.445	3760.02	530.988	1033.75	528.094	27.2492
532.187	12836	533.484	3711.25	531.034	999.904	528.154	27.5384
532.236	12484.4	533.527	3648.76	531.084	959.032	528.214	27.9387
532.288	12056.8	533.575	3570.08	531.139	910.623	528.274	28.4883
532.346	11545.9	533.628	3472.73	531.199	854.447	528.334	29.2367
532.409	10946.3	533.686	3354.31	531.264	790.657	528.395	30.2477
532.477	10256.2	533.748	3212.82	531.333	719.899	528.455	31.6024
532.55	9478.09	533.817	3046.8	531.408	643.382	528.515	33.4029
532.629	8619.76	533.891	2855.74	531.489	562.91	528.575	35.777
532.714	7695.35	533.971	2640.3	531.576	480.833	528.635	38.8824
532.804	6725.42	534.057	2402.69	531.668	399.902	528.696	42.9123
532.902	5736.44	534.15	2146.81	531.767	323.035	528.756	48.1008
533.005	4759.33	534.249	1878.37	531.872	252.994	528.816	54.729
533.115	3826.89	534.355	1604.7	531.983	192.043	528.876	63.1309
533.232	2970.59	534.469	1334.37	532.101	141.638	528.936	73.6994
533.357	2216.85	534.589	1076.45	532.227	102.246	528.997	86.8926
533.488	1583.74	534.717	839.66	532.359	73.3263	529.057	103.239
533.627	1078.78	534.853	631.289	532.499	53.5132	529.117	123.343
533.774	698.377	534.996	456.331	532.646	40.9366	529.177	147.887
533.929	429.274	535.148	316.841	532.801	33.5974	529.237	177.639
534.092	251.645	535.309	211.805	532.964	29.6931	529.298	213.449
534.263	142.99	535.478	137.542	533.135	27.8169	529.358	256.254
534.442	81.8522	535.656	88.5509	533.224	27.3234	529.418	307.076
534.631	50.4601	535.843	58.6037	534.199	26.5636	529.478	367.019
534.729	41.6852	536.039	41.766	535.174	26.5627	529.538	437.267
535.767	26.6061	536.245	33.1278	536.149	26.5627	529.599	519.078
536.806	26.5627	536.461	29.1188	537.124	26.5627	529.659	613.777
537.845	26.5627	536.572	28.0922	538.1	26.5627	529.719	722.752
538.884	26.5627	537.929	26.5634	539.075	26.5627	529.779	847.44
539.922	26.5627	539.286	26.5627	540.05	26.5627	529.839	989.32
540.961	26.5627	540.643	26.5627	541.025	26.5627	529.9	1149.9
542	26.5627	542	26.5627	542	26.5627	529.96	1330.7
						530.02	1533.24
						530.08	1759.02
						530.14	2009.48
						530.201	2286.01
						530.261	2589.86
						530.321	2922.16
						530.381	3283.82
						530.441	3675.51
						530.502	4097.6
						530.562	4550.08
						530.622	5032.52
						530.682	5543.95
						530.742	6082.88
						530.803	6647.18
						530.863	7234.05
						530.923	7839.98
						530.983	8460.78
						531.043	9091.53
						531.104	9726.64
						531.164	10359.9
						531.224	10984.7
						531.284	11593.9
						531.344	12180.2
						531.405	12736
						531.465	13254.1
						531.525	13727.4
						531.585	14149.4
						531.645	14514.1
						531.706	14816.5
						531.766	15052.4
						531.826	15218.9
						531.886	15314.3
						531.946	15338
						532.007	15290.8
						532.067	15174.7
						532.127	14993
						532.187	14749.7
						532.247	14450
						532.308	14099.9
						532.368	13705.7
						532.428	13274.2
						532.488	12812.3
						532.548	12327.1
						532.609	11825.1
						532.669	11312.8
						532.729	10796.1
						532.789	10280.1
						532.85	9769.39
						532.91	9267.9
						532.97	8778.71
						533.03	8304.21
						533.09	7846.11
						533.15	7405.52
						533.211	6982.97
						533.271	6578.55
						533.331	6191.97
						533.391	5822.66
						533.452	5469.85
						533.512	5132.67
						533.572	4810.2
						533.632	4501.54
						533.692	4205.87
						533.753	3922.45
						533.813	3650.67
						533.873	3390.05
						533.933	3140.26
						533.993	2901.07
						534.054	2672.37
						534.114	2454.13
						534.174	2246.39
						534.234	2049.23
						534.294	1862.73
						534.355	1686.99
						534.415	1522.06
						534.475	1367.95
						534.535	1224.61
						534.595	1091.95
						534.656	969.778
						534.716	857.848
						534.776	755.844
						534.836	663.385
						534.896	580.036
						534.957	505.313
						535.017	438.695
						535.077	379.636
						535.137	327.572
						535.197	281.932
						535.258	242.149
						535.318	207.667
						535.378	177.948
						535.438	152.478
						535.498	130.773
						535.559	112.379
						535.619	96.8792
						535.679	83.8906
						535.739	73.0671
						535.799	64.0979
						535.86	56.7064
						535.92	50.6489
						535.98	45.7118
						536.04	41.7102
						536.1	38.4844
						536.161	35.8984
						536.221	33.8364
						536.281	32.2013
						536.341	30.9118
						536.401	29.9002
						536.462	29.111
						536.522	28.4986
						536.582	28.026
						536.642	27.6631
						536.702	27.3861
						536.763	27.1757
						536.823	27.0167
						536.883	26.8973
						536.943	26.808
						537.003	26.7417
						537.064	26.6926
						537.124	26.6565
						537.184	26.6301
						537.244	26.6109
						537.304	26.5969
						537.365	26.5869
						537.425	26.5798
						537.485	26.5746
						537.545	26.571
						537.605	26.5684
						537.666	26.5667
						537.726	26.5654
						537.786	26.5645
						537.846	26.5639
						537.906	26.5635
						537.967	26.5632
						538.027	26.5631
						538.087	26.5629
						538.147	26.5628
						538.207	26.5628
						538.268	26.5627
						538.328	26.5627
						538.388	26.5627
						538.448	26.5627
						538.508	26.5627
						538.569	26.5627
						538.629	26.5627
						538.689	26.5627
						538.749	26.5627
						538.809	26.5627
						538.87	26.5627
						538.93	26.5627
						538.99	26.5627
						539.05	26.5627
						539.11	26.5627
						539.171	26.5627
						539.231	26.5627
						539.291	26.5627
						539.351	26.5627
						539.411	26.5627
						539.472	26.5627
						539.532	26.5627
						539.592	26.5627
						539.652	26.5627
						539.712	26.5627
						539.773	26.5627
						539.833	26.5627
						539.893	26.5627
						539.953	26.5627
						540.013	26.5627
						540.074	26.5627
						540.134	26.5627
						540.194	26.5627
						540.254	26.5627
						540.314	26.5627
						540.375	26.5627
						540.435	26.5627
						540.495	26.5627
						540.555	26.5627
						540.615	26.5627
						540.676	26.5627
						540.736	26.5627
						540.796	26.5627
						540.856	26.5627
						540.916	26.5627
						540.977	26.5627
						541.037	26.5627
						541.097	26.5627
						541.157	26.5627
						541.217	26.5627
						541.278	26.5627
						541.338	26.5627
						541.398	26.5627
						541.458	26.5627
						541.518	26.5627
						541.579	26.5627
						541.639	26.5627
						541.699	26.5627
						541.759	26.5627
						541.819	26.5627
						541.88	26.5627
						541.94	26.5627
						542	26.5627

## Sheet: Fig3(e)
Adsorption		Desorption			Pore diameter
0.01127	16.8788	0.98981	244.591		14.83	0
0.03218	19.1214	0.98489	233.31		15.91	0
0.06778	20.7851	0.98022	217.693		17.16	0
0.08041	21.2704	0.976	201.22		18.59	0
0.10052	21.902	0.94857	118.244		20.02	0
0.12051	22.4746	0.92092	85.0361		21.62	0
0.14067	23.0298	0.89745	71.6489		23.41	0
0.16102	23.5636	0.86815	61.9271		25.2	0
0.18105	24.076	0.83873	55.9412		27.34	0
0.20058	24.5725	0.81162	51.9628		29.49	6e-05
0.25027	25.7339	0.80197	50.8218		31.81	0.00033
0.30138	26.9359	0.7509	46.1743		34.31	0.0009
0.35104	28.1402	0.70085	42.8638		36.99	0.0018
0.40027	29.3841	0.65134	40.2704		40.03	0.00307
0.45019	30.7198	0.60058	38.1725		43.25	0.00466
0.50036	32.1093	0.55076	36.4024		46.64	0.00653
0.55013	33.6187	0.50056	34.7736		50.4	0.00868
0.60014	35.2694	0.45175	32.3187		54.33	0.01115
0.65013	37.1575	0.39832	30.73		58.8	0.01414
0.70003	39.3865	0.3516	29.4901		63.44	0.01783
0.74995	42.2117	0.30051	28.2271		68.45	0.02247
0.79982	46.006	0.25064	27.0322		73.99	0.02825
0.82075	48.0214	0.20045	25.8449		79.88	0.03488
0.84994	51.6024	0.14073	24.3851		86.32	0.04131
0.8746	55.7934				93.11	0.0455
0.89951	61.7224				100.61	0.04641
0.92337	70.8246				108.66	0.04468
0.94677	87.2348				117.23	0.04158
0.97333	141.867				126.53	0.03809
0.97914	164.532				136.71	0.03448
0.98433	193.867				147.61	0.03054
0.98981	244.591				159.41	0.02622
					172.1	0.02175
					185.86	0.01765
					200.69	0.01446
					216.6	0.01221
					233.93	0.01053
					252.52	0.00892
					272.71	0.00714
					294.51	0.0054
					317.92	0.00457
					343.3	0.00447
					370.64	0.00374
					400.31	0.00251
					432.3	0.00161
					466.79	0.00158
					503.96	0.00225
					544.17	0.00269
					587.6	0.00261
					634.42	0.00286
					684.99	0.0033
					739.68	0.00263
					798.65	0.00233
					862.45	0.00271
					931.26	0.00252
					1005.6	0.00181
					1085.66	0.00164
					1172.33	0.00191
					1265.8	0.00142
					1366.77	0.00128
					1475.96	0.00151
					1593.55	0.0011
					1720.79	0.001
					1858.04	0.0012
					2006.19	0.00086
					2166.32	0.00052

## Sheet: Fig3(f)
Air		N2
25.0353	100	31.8543	100
25.2002	100.104	32.3059	99.988
25.4747	100.175	32.7119	99.9877
25.8169	100.214	32.9042	99.9738
26.4864	100.304	33.2893	100.001
27.0256	100.333	33.871	99.9335
27.3083	100.355	34.3265	99.906
28.1922	100.391	34.5563	99.9144
28.5048	100.389	35.2964	99.9191
29.1243	100.414	35.5753	99.9144
29.439	100.413	36.1227	99.8877
30.0742	100.429	36.7072	99.8875
30.7198	100.424	38.5378	99.8417
32.3538	100.43	39.5016	99.8057
33.3462	100.409	40.1544	99.7888
33.6744	100.413	40.8004	99.7518
34.6679	100.405	41.7908	99.7322
35.3294	100.378	42.4418	99.6913
35.6602	100.358	44.0876	99.6321
36.651	100.327	44.7488	99.5986
37.6244	100.281	45.4007	99.5523
37.9506	100.252	46.0462	99.5297
38.2774	100.239	46.3708	99.5234
38.9297	100.229	46.6985	99.5092
40.2421	100.145	47.3528	99.4656
40.5704	100.119	48.0047	99.4368
40.9	100.103	48.9869	99.3733
41.5584	100.026	49.6433	99.349
41.8868	100.012	50.3008	99.3073
42.218	100.029	51.287	99.2596
42.5486	100.03	52.2734	99.1866
42.8746	99.9924	52.6039	99.1738
43.2032	99.9361	52.9285	99.1477
43.8618	99.8538	53.2536	99.1373
44.1916	99.8269	54.5567	99.0618
45.1784	99.767	55.5432	98.9877
45.5022	99.7373	57.1997	98.8839
45.8278	99.7171	57.8658	98.8512
47.4655	99.5612	58.8647	98.7798
49.4492	99.4147	59.5307	98.7425
50.1148	99.3508	60.1967	98.6964
51.4454	99.2471	60.8561	98.6708
53.1025	99.0933	61.1846	98.6457
53.7554	99.0425	62.1747	98.5961
54.7462	98.9386	63.5042	98.4948
55.7419	98.8563	64.1715	98.4667
56.7424	98.7542	64.8392	98.4149
57.4094	98.7077	65.5061	98.3798
57.7438	98.6664	66.1743	98.3539
59.4121	98.5086	67.1753	98.2852
59.7476	98.4875	67.5096	98.2749
60.7471	98.4043	67.8451	98.2476
63.0684	98.1722	68.842	98.2084
63.4035	98.1303	69.1724	98.1757
64.0722	98.0655	71.4957	98.0277
64.74	98.0312	72.1674	97.9997
65.074	97.9994	73.1883	97.9452
65.4091	97.979	73.8757	97.8983
65.7446	97.9374	74.2107	97.8828
66.0801	97.9071	74.8818	97.8615
66.4166	97.8863	75.217	97.8392
68.4273	97.6817	76.8801	97.7602
69.4288	97.6071	77.2103	97.7503
70.4332	97.5105	77.5428	97.7285
71.4401	97.4368	79.5416	97.643
72.1261	97.3643	80.2111	97.6193
73.4764	97.2561	81.2164	97.564
74.1623	97.2169	82.2199	97.5272
75.1691	97.1304	82.555	97.5228
75.5121	97.0934	83.5545	97.4675
77.8605	96.9252	85.5437	97.3882
78.5258	96.8876	86.2114	97.3482
79.2101	96.8344	87.5461	97.3108
81.2317	96.7175	88.5486	97.2642
81.9027	96.6869	88.8834	97.2604
82.2444	96.6548	90.2248	97.2095
82.9217	96.627	90.8924	97.1751
84.9287	96.4949	91.8858	97.143
87.2983	96.3622	92.2177	97.1261
87.9776	96.3353	92.5509	97.1182
88.312	96.3102	92.8836	97.1021
89.6676	96.239	93.5496	97.0833
90.0016	96.2151	94.2134	97.0454
91.0176	96.1677	96.8869	96.9299
91.3456	96.161	97.2241	96.9073
93.3734	96.0472	97.5575	96.8939
94.0412	96.02	98.2231	96.8541
94.7078	95.9763	99.2163	96.8234
95.7205	95.9426	100.564	96.7416
97.7501	95.8212	101.564	96.7037
98.7454	95.7778	102.251	96.6609
100.767	95.6647	102.585	96.6522
101.109	95.6536	103.255	96.6192
101.777	95.6035	104.291	96.5435
102.109	95.587	105.3	96.4833
102.777	95.568	105.97	96.4585
104.117	95.5029	107.648	96.3664
104.787	95.4543	107.98	96.3541
105.12	95.4393	108.648	96.3097
105.451	95.4142	109.649	96.2569
106.114	95.3824	110.32	96.2263
106.778	95.3399	110.989	96.1819
107.11	95.3059	111.992	96.1348
108.771	95.2151	112.326	96.1067
109.106	95.2053	112.658	96.0928
110.445	95.1301	113.32	96.0397
111.448	95.0531	114.32	95.9773
111.783	95.0341	114.659	95.9623
112.451	95.013	116.002	95.8765
112.781	94.9946	116.335	95.8639
113.113	94.9843	117.338	95.7958
114.107	94.9185	118.003	95.7462
115.108	94.8693	118.668	95.7171
115.441	94.8448	120.651	95.6075
116.441	94.7989	121.647	95.529
117.112	94.7491	121.979	95.5124
117.78	94.7197	122.313	95.5072
119.78	94.5864	123.315	95.4541
120.772	94.5399	123.648	95.4296
121.104	94.5145	124.317	95.414
121.769	94.4843	124.986	95.3579
122.104	94.4522	126.658	95.2639
122.772	94.4228	127.321	95.2326
123.439	94.3818	127.983	95.1764
124.774	94.3231	128.983	95.1236
125.108	94.2983	129.652	95.0974
125.444	94.2892	130.321	95.0484
126.114	94.2525	130.654	95.0364
126.78	94.2008	132.653	94.9059
127.442	94.1742	133.655	94.8642
128.773	94.0996	134.333	94.8219
129.107	94.088	134.666	94.8132
130.806	93.9858	135.662	94.7516
131.148	93.9821	135.997	94.7372
131.491	93.9693	136.331	94.7143
131.825	93.9482	137.334	94.6783
133.166	93.8959	138.336	94.6257
136.188	93.7149	140.343	94.5018
138.905	93.5837	140.673	94.4952
139.241	93.5742	141.998	94.4099
139.909	93.5348	142.999	94.3786
141.246	93.484	143.334	94.3565
141.917	93.4332	144.669	94.2966
142.583	93.4155	146.337	94.1993
144.267	93.3118	147.003	94.1715
145.635	93.2498	147.335	94.1442
146.311	93.2063	148.665	94.0742
146.654	93.1932	149.33	94.0252
146.985	93.1635	150.33	93.9671
147.981	93.1179	150.664	93.9606
148.313	93.1115	151.332	93.9151
148.978	93.0782	152	93.8947
149.645	93.0332	152.668	93.8521
150.981	92.984	154.009	93.7996
151.982	92.917	154.671	93.7565
154.652	92.7858	155.003	93.7437
155.315	92.7602	155.336	93.7222
155.983	92.7167	156.67	93.668
156.317	92.7011	157.337	93.6284
156.985	92.6865	157.671	93.6151
157.318	92.6641	158.338	93.5729
157.987	92.6543	159.005	93.569
158.987	92.6076	159.34	93.556
159.321	92.5969	160.343	93.4974
159.988	92.5596	161.67	93.4551
160.654	92.5397	163.01	93.3914
163.309	92.4232	164.013	93.3611
163.643	92.4195	164.362	93.3451
165.31	92.3663	165.045	93.3238
165.978	92.3345	165.379	93.3028
166.314	92.3323	166.399	93.2639
167.317	92.2798	167.401	93.2085
168.648	92.2375	169.759	93.1066
169.648	92.1776	171.464	93.0508
171.986	92.0953	172.133	93.0412
172.319	92.0892	172.809	93.0118
172.653	92.0712	173.151	93.0077
173.99	92.0461	173.819	92.9797
174.321	92.0333	174.493	92.9663
174.653	92.0076	175.499	92.9235
174.986	91.9993	176.865	92.8761
175.65	91.9975	177.198	92.8589
178.647	91.862	177.874	92.8388
179.318	91.8238	178.548	92.8044
181.001	91.7886	179.556	92.7734
182.68	91.7217	179.899	92.7709
183.696	91.7015	181.24	92.7301
184.698	91.6571	181.579	92.7131
185.383	91.6489	182.245	92.6987
186.386	91.6143	182.919	92.675
186.729	91.5951	183.925	92.6235
187.072	91.5911	184.593	92.6115
190.092	91.4581	185.26	92.5739
191.111	91.418	185.593	92.5674
191.787	91.4131	186.261	92.5358
192.127	91.392	186.596	92.5276
192.461	91.3856	186.932	92.5265
192.796	91.3688	187.929	92.4973
193.816	91.3315	188.592	92.463
194.817	91.3183	188.924	92.4513
195.834	91.2642	189.59	92.4469
196.5	91.2419	190.926	92.3916
197.532	91.1941	191.926	92.3614
198.87	91.1584	192.26	92.3586
199.869	91.1058	194.592	92.2633
201.565	91.0547	195.587	92.2167
201.897	91.0354	195.921	92.2104
202.23	91.025	196.92	92.1606
202.564	91.0042	197.588	92.1418
204.248	90.9339	198.257	92.115
204.916	90.9192	198.592	92.1137
205.936	90.8801	198.926	92.0946
206.272	90.8734	199.929	92.0693
207.636	90.8113	200.264	92.0676
207.969	90.8018	201.594	92.0139
208.987	90.7452	201.928	92.005
209.321	90.7358	202.261	91.9881
209.654	90.7125	202.926	91.9733
211.003	90.6605	203.593	91.9445
211.338	90.6541	204.26	91.9387
211.673	90.6321	204.593	91.927
213.359	90.5798	204.927	91.9077
214.058	90.5388	205.258	91.8976
214.725	90.5196	205.591	91.8788
215.058	90.5177	206.261	91.8693
216.061	90.4859	207.593	91.8278
216.729	90.4483	208.927	91.7761
217.071	90.4419	209.259	91.7545
217.414	90.4232	210.273	91.7224
218.079	90.3715	211.268	91.6676
219.08	90.3278	212.955	91.6194
219.744	90.3095	213.297	91.6025
220.407	90.2749	214.98	91.5485
221.077	90.2541	215.322	91.5322
221.744	90.2211	215.989	91.5131
222.077	90.1966	216.673	91.4777
224.075	90.1138	217.355	91.4507
224.745	90.0914	217.686	91.4303
225.078	90.063	219.373	91.3722
225.412	90.055	220.721	91.3112
226.412	90.004	221.054	91.3036
227.745	89.9529	222.405	91.2423
228.744	89.8994	222.739	91.2436
229.411	89.8734	223.074	91.2346
231.075	89.7823	224.092	91.175
231.411	89.7707	224.425	91.1619
232.411	89.7159	225.111	91.1458
232.744	89.7104	225.459	91.1186
233.077	89.6933	227.133	91.048
233.409	89.6658	227.465	91.0254
233.741	89.6551	227.799	91.0205
234.739	89.5942	228.474	90.9921
235.072	89.5789	229.149	90.9474
235.404	89.5756	229.816	90.9311
235.737	89.5514	230.499	90.9
237.072	89.4719	230.834	90.8924
237.738	89.4202	231.166	90.8769
238.735	89.3749	231.835	90.8564
239.066	89.3679	232.167	90.836
239.73	89.3361	234.168	90.7502
240.393	89.2881	235.17	90.7038
241.055	89.2593	236.506	90.6657
241.721	89.2187	237.171	90.6161
242.722	89.1762	238.17	90.5771
243.725	89.1046	239.827	90.4864
244.056	89.0887	240.49	90.4662
244.389	89.0627	240.821	90.4409
245.056	89.0282	241.489	90.4125
245.39	89.0049	242.491	90.3542
247.073	88.9211	243.827	90.2995
247.741	88.871	245.161	90.2134
249.076	88.7866	246.16	90.1804
249.412	88.7743	247.829	90.0736
250.081	88.7297	248.163	90.0597
250.414	88.6964	248.498	90.0357
251.078	88.6582	249.502	89.9962
251.743	88.6364	251.502	89.8837
252.741	88.5826	252.166	89.8504
253.408	88.523	252.834	89.8321
254.406	88.4728	254.166	89.7523
255.076	88.4242	254.833	89.7057
255.743	88.36	255.5	89.6774
256.077	88.3371	255.835	89.6501
256.743	88.3077	258.515	89.485
258.401	88.1588	259.526	89.3975
259.066	88.1031	260.536	89.3547
259.73	88.0582	260.879	89.3455
260.062	88.0227	261.547	89.3125
261.395	87.9261	261.882	89.2861
261.729	87.8949	262.222	89.2662
262.396	87.8499	262.566	89.236
263.4	87.757	263.233	89.2144
264.067	87.7037	263.566	89.1904
264.401	87.6695	263.918	89.1736
265.404	87.5979	264.93	89.0768
266.071	87.5249	266.277	88.9899
266.739	87.4646	266.947	88.9354
267.073	87.4258	267.63	88.8877
267.408	87.4044	267.963	88.8569
268.407	87.3148	269.644	88.7419
268.743	87.2906	270.657	88.6577
269.41	87.208	271.343	88.6114
270.739	87.1065	271.677	88.5937
271.742	86.9983	272.012	88.561
272.41	86.9148	272.697	88.5179
273.411	86.8151	274.039	88.4133
274.077	86.7264	274.381	88.3782
274.427	86.6903	275.383	88.2999
275.441	86.5616	275.724	88.2689
275.771	86.5328	276.396	88.2242
276.453	86.4512	277.061	88.158
276.786	86.4209	277.4	88.1089
277.453	86.3337	277.74	88.0713
277.794	86.2961	278.071	88.0531
278.135	86.2438	278.403	88.0231
278.469	86.2004	278.737	88.0021
279.136	86.1032	279.086	87.9683
279.82	86.0307	279.768	87.8825
281.5	85.8148	280.102	87.8498
282.164	85.7105	280.78	87.7937
282.496	85.6729	281.121	87.7588
283.194	85.5537	281.454	87.7179
284.195	85.4231	282.803	87.5912
284.88	85.3093	284.147	87.4424
285.216	85.268	284.825	87.38
286.216	85.0992	285.846	87.2689
286.881	84.9748	287.193	87.0888
287.549	84.8668	287.528	87.0566
288.231	84.7705	288.862	86.8898
288.901	84.6583	289.195	86.8563
290.271	84.4078	289.527	86.8059
290.605	84.3418	291.861	86.5045
291.28	84.2188	292.192	86.4563
293.304	83.8088	292.523	86.3988
293.968	83.6849	293.522	86.253
294.301	83.6152	294.188	86.1661
294.982	83.4874	295.185	86.0149
295.98	83.2672	295.518	85.9585
297.314	82.995	297.188	85.6985
297.647	82.9207	297.856	85.5824
297.98	82.8333	298.855	85.4233
298.979	82.5947	299.858	85.2481
299.648	82.429	300.521	85.1375
300.316	82.2871	301.187	85.0026
301.985	81.8385	301.52	84.9451
303.313	81.496	302.186	84.8108
303.978	81.2942	302.52	84.7546
304.646	81.1079	303.186	84.6271
305.314	80.9018	304.186	84.4061
305.646	80.8076	305.187	84.2132
305.98	80.7232	305.519	84.1358
306.645	80.533	306.518	83.9252
307.312	80.3229	306.853	83.8595
308.313	80.0312	307.187	83.7846
308.98	79.8254	308.19	83.575
309.315	79.7361	308.525	83.4998
309.984	79.533	308.86	83.4402
310.318	79.4116	309.526	83.2903
310.987	79.208	310.193	83.1257
311.656	78.9875	311.194	82.8892
311.991	78.8695	311.527	82.8053
312.659	78.6517	312.525	82.5736
312.992	78.5315	313.539	82.3148
313.659	78.3178	314.202	82.1322
314.325	78.0747	314.546	82.0483
314.99	77.8484	314.889	81.9845
315.656	77.5915	315.222	81.9074
316.989	77.0943	315.889	81.7319
318.315	76.5512	316.59	81.527
318.98	76.2741	316.924	81.4376
319.314	76.1276	317.932	81.1807
319.647	75.9891	319.272	80.821
320.314	75.6931	319.615	80.7414
320.981	75.4105	320.291	80.563
321.65	75.1063	320.625	80.4848
322.319	74.7913	321.642	80.2049
323.658	74.2011	321.976	80.1223
323.993	74.0427	322.309	80.0196
324.661	73.7155	322.643	79.9346
325.011	73.5381	322.991	79.8357
325.36	73.3537	323.341	79.7275
326.359	72.8617	324.676	79.3583
327.04	72.5342	325.681	79.0733
327.707	72.1914	327.031	78.7114
328.04	72.0281	328.032	78.4171
330.062	70.9877	328.701	78.2463
331.402	70.293	329.703	77.9618
332.101	69.9025	330.036	77.8621
333.785	69.0587	331.038	77.5997
334.451	68.7	331.705	77.4084
335.123	68.3563	333.376	76.9604
335.795	67.9994	333.71	76.8798
336.129	67.8371	335.382	76.4089
337.14	67.3175	335.714	76.3269
337.806	66.9619	336.046	76.2345
338.139	66.7992	336.378	76.131
338.478	66.6261	337.374	75.8484
339.154	66.2937	337.707	75.7459
339.822	65.9356	338.039	75.6508
340.171	65.7347	339.037	75.3833
340.521	65.5439	339.37	75.2993
340.853	65.3757	340.038	75.1179
341.186	65.2173	340.705	74.9451
341.848	64.8671	341.04	74.8492
343.18	64.2179	341.705	74.668
343.522	64.0733	342.371	74.477
345.551	63.1571	344.705	73.8369
345.886	63.0219	345.37	73.6331
346.905	62.596	346.036	73.4524
347.588	62.299	348.364	72.7911
347.921	62.1645	348.699	72.6834
348.255	62.0177	349.37	72.4935
348.587	61.8801	349.702	72.3905
349.918	61.3841	350.703	72.1148
350.617	61.1422	351.703	71.8077
350.951	61.0208	352.372	71.5902
351.95	60.6939	353.037	71.3592
352.283	60.5673	353.379	71.2469
352.62	60.4599	353.721	71.1439
352.954	60.363	354.054	71.0499
353.632	60.145	354.388	70.9447
354.975	59.7483	355.061	70.6973
355.658	59.5569	355.738	70.467
355.994	59.4532	356.405	70.2166
356.33	59.3612	357.106	69.9204
356.666	59.2606	359.452	69.0155
357.366	59.0328	359.783	68.8793
358.031	58.8499	360.466	68.634
358.363	58.752	361.134	68.4114
359.38	58.4872	361.799	68.1765
359.714	58.3903	362.132	68.0498
360.377	58.2114	362.464	67.9397
360.709	58.115	362.799	67.8509
361.709	57.8618	363.134	67.7721
362.396	57.7007	363.804	67.5773
363.739	57.3527	364.471	67.4024
364.418	57.1878	365.131	67.2201
364.75	57.0909	366.13	66.9931
366.785	56.5637	366.463	66.9283
367.452	56.3971	367.465	66.6975
367.786	56.3044	367.8	66.6323
368.794	56.0573	368.133	66.5528
369.136	55.9815	368.468	66.4656
370.8	55.5671	368.801	66.3849
371.132	55.4778	369.136	66.3154
371.465	55.4008	369.469	66.2604
372.806	55.0466	370.135	66.1375
373.474	54.8528	370.802	66.001
373.807	54.7677	371.468	65.8786
374.141	54.6714	372.136	65.7784
374.476	54.5827	372.802	65.6506
374.807	54.5078	373.468	65.5339
375.472	54.3286	374.134	65.4072
375.806	54.2259	374.801	65.292
376.471	54.0418	375.136	65.2456
377.135	53.8351	375.471	65.208
377.466	53.7234	376.809	64.9726
380.132	52.94	378.138	64.7625
381.142	52.6207	378.804	64.6636
382.811	52.0244	379.801	64.4947
383.142	51.9149	380.469	64.4124
383.812	51.6767	381.8	64.2094
384.475	51.4137	382.464	64.0952
385.47	51.0428	382.798	64.0494
386.477	50.6217	384.135	63.8987
387.145	50.3275	384.47	63.8565
387.48	50.1765	385.136	63.7606
387.815	50.0318	385.806	63.6775
388.486	49.7245	386.139	63.6301
388.818	49.5603	386.472	63.5745
389.484	49.2049	387.137	63.4873
391.149	48.26	388.133	63.3418
391.489	48.0573	389.147	63.2045
392.494	47.4044	389.814	63.1033
392.83	47.1775	390.148	63.0609
393.167	46.9356	390.5	63.0232
393.84	46.4255	391.525	62.9341
394.175	46.1487	392.203	62.8578
394.842	45.5472	392.879	62.7478
395.176	45.2371	393.212	62.7085
395.51	44.9127	393.544	62.6805
396.504	43.9647	395.57	62.4349
397.16	43.3543	395.919	62.3813
397.487	43.0614	396.583	62.2998
397.812	42.7809	397.602	62.214
398.14	42.5109	398.271	62.1619
398.796	41.9944	398.606	62.1145
399.126	41.7452	398.947	62.0774
399.454	41.5134	399.623	62.0167
400.112	41.0718	400.632	61.9052
400.442	40.8642	400.972	61.8734
400.78	40.6581	401.306	61.8535
401.784	40.0865	401.638	61.8218
402.117	39.9101	402.322	61.73
402.817	39.5245	402.673	61.6981
403.149	39.3517	403.007	61.6774
403.813	39.0306	403.34	61.6472
404.154	38.8789	403.672	61.6052
404.498	38.7364	404.011	61.5554
404.834	38.5844	405.691	61.3853
405.838	38.1447	406.372	61.3412
406.51	37.8747	407.041	61.288
406.845	37.7475	408.392	61.1341
407.178	37.6102	409.073	61.0829
407.867	37.3536	409.759	61.0463
408.2	37.2197	410.093	61.0218
408.533	37.0967	410.427	60.9831
409.554	36.76	411.783	60.897
410.224	36.5276	413.46	60.7186
410.56	36.4258	414.135	60.6875
411.578	36.0787	414.477	60.666
411.912	35.9757	416.827	60.4567
412.596	35.7491	417.158	60.4215
412.946	35.6414	417.856	60.36
413.617	35.4466	418.856	60.306
413.95	35.3586	419.872	60.212
415.288	34.9595	420.54	60.1624
415.622	34.8494	420.881	60.1215
416.309	34.6714	421.221	60.0929
416.644	34.5696	421.888	60.06
417.65	34.298	422.22	60.0183
418.323	34.1295	422.902	59.9657
418.656	34.0326	423.236	59.9346
421	33.4189	423.906	59.8886
421.667	33.2525	424.936	59.7956
422.333	33.0929	425.602	59.7444
422.998	32.9112	426.954	59.6629
423.334	32.8366	427.972	59.5618
424.001	32.6684	428.638	59.5103
425.004	32.4537	428.971	59.4932
425.338	32.3739	429.673	59.4392
426.003	32.2287	430.34	59.3959
426.335	32.1427	430.675	59.3673
427.001	32.0005	431.693	59.3294
427.336	31.922	432.362	59.2605
428.329	31.6678	433.376	59.1692
429.324	31.4648	435.057	59.0517
429.658	31.3841	435.391	59.0234
431.654	30.9501	435.724	59.0082
431.985	30.8712	436.406	58.9471
432.652	30.7339	437.409	58.8882
433.32	30.6189	438.773	58.7692
434.656	30.3293	439.107	58.7316
435.655	30.1376	439.45	58.7041
436.32	29.9836	440.456	58.6504
436.986	29.8418	441.808	58.5515
438.648	29.5124	442.142	58.5218
438.981	29.4522	442.827	58.4852
439.316	29.3812	445.195	58.2929
439.651	29.3182	445.86	58.2487
440.991	29.1015	446.859	58.1482
441.66	28.9753	447.859	58.0719
441.994	28.9198	448.192	58.0414
442.662	28.8286	448.857	57.9994
443.328	28.6886	449.191	57.97
443.994	28.5863	449.526	57.9547
444.329	28.5196	450.194	57.9073
445.326	28.3581	450.864	57.8694
445.993	28.2421	451.197	57.8373
446.663	28.1415	452.2	57.7708
447.328	28.0282	453.194	57.6801
448.344	27.8809	453.864	57.6283
449.005	27.7707	454.197	57.6144
449.688	27.6698	454.531	57.5858
450.039	27.6104	454.863	57.5662
450.704	27.5182	455.528	57.5018
451.037	27.4609	456.195	57.4653
451.699	27.3768	456.528	57.4411
452.03	27.3246	456.86	57.4084
452.699	27.2419	457.529	57.3642
453.384	27.1774	457.86	57.3247
453.716	27.1332	459.524	57.1762
454.388	27.0566	460.527	57.119
455.742	26.883	461.859	56.9964
456.419	26.812	462.526	56.9498
456.762	26.7645	462.858	56.9163
457.094	26.74	463.527	56.8705
457.428	26.7003	463.859	56.8533
458.46	26.6039	464.528	56.7844
459.46	26.496	465.196	56.746
460.14	26.4404	465.86	56.6833
460.47	26.4039	466.528	56.6332
462.475	26.2347	466.86	56.6024
463.493	26.1836	467.196	56.5797
463.826	26.1559	468.194	56.48
464.159	26.1373	468.528	56.4634
464.836	26.0851	468.861	56.4364
465.845	26.0318	469.194	56.3961
466.178	26.0213	469.861	56.3498
466.86	25.9726	470.197	56.3179
467.864	25.9205	470.53	56.2792
468.567	25.8765	471.879	56.1658
469.564	25.8407	472.212	56.1329
470.848	25.7655	472.882	56.0964
471.536	25.7422	473.901	56.0258
472.213	25.6905	474.233	55.9841
473.23	25.6772	474.563	55.9508
474.254	25.6417	474.898	55.9274
474.92	25.6482	475.231	55.9113
475.592	25.6085	475.564	55.8882
476.596	25.5716	476.566	55.7912
478.269	25.5478	477.566	55.7244
478.939	25.5512	478.897	55.601
479.272	25.5437	479.896	55.5345
479.939	25.5175	481.894	55.3064
480.945	25.5087	483.225	55.1936
481.946	25.4832	483.559	55.1751
482.278	25.4678	484.559	55.0854
483.279	25.4739	484.894	55.0658
483.95	25.4485	485.899	54.9808
484.284	25.4581	486.569	54.9432
485.948	25.4263	487.567	54.841
486.276	25.4153	487.899	54.7988
487.938	25.4045	488.234	54.771
488.604	25.3882	488.569	54.7554
489.592	25.3767	489.235	54.6979
490.594	25.3461	489.569	54.6862
491.263	25.3575	489.903	54.656
491.932	25.3426	490.571	54.5677
492.604	25.3447	491.567	54.4832
493.276	25.3362	491.899	54.4606
493.608	25.3422	492.568	54.3914
494.61	25.3355	493.903	54.2737
495.612	25.3489	494.235	54.2345
497.279	25.3326	494.899	54.1718
497.61	25.3213	495.901	54.1023
497.944	25.2965	496.569	54.0399
498.614	25.2806	496.902	54.0274
498.946	25.279	497.235	53.9941
499.278	25.2899	497.902	53.9085
499.609	25.2846	499.901	53.7399
499.941	25.264	500.567	53.6696
500.606	25.2467	500.901	53.6404
500.938	25.2457	501.233	53.6042
501.271	25.2283	501.566	53.56
501.943	25.2341	502.582	53.4726
502.606	25.2082	502.916	53.4505
502.941	25.2141	503.599	53.3821
503.606	25.1838	503.949	53.359
504.271	25.1663	504.282	53.3298
504.605	25.1655	504.949	53.2557
505.28	25.1383	506.97	53.0502
505.953	25.1382	508.314	52.954
506.619	25.1486	509.015	52.8726
507.633	25.1386	510.702	52.6998
508.303	25.1203	511.366	52.6153
508.975	25.1154	511.7	52.5908
509.308	25.1055	512.035	52.5758
510.308	25.1155	512.368	52.5464
511.638	25.109	512.706	52.5102
511.971	25.0934	513.04	52.4924
514.306	25.086	513.374	52.4668
514.972	25.1069	513.707	52.4292
515.64	25.1049	514.038	52.3802
516.976	25.0925	514.371	52.3431
517.648	25.1025	515.372	52.2695
518.315	25.126	516.04	52.208
518.647	25.1235	516.373	52.1521
519.643	25.1033	516.707	52.0883
520.648	25.0712	517.039	52.0398
521.305	25.08	518.711	51.8919
521.638	25.0754	519.375	51.8161
522.298	25.098	520.04	51.7682
523.31	25.0869	520.374	51.7526
524.977	25.0976	520.705	51.721
526.645	25.0895	521.021	51.6774
527.306	25.0736	521.338	51.6229
528.639	25.0798	522.022	51.563
528.974	25.0665	523.756	51.4363
529.308	25.0634	524.085	51.3998
529.642	25.0731	524.418	51.3488
529.974	25.0725	525.077	51.2673
530.305	25.0613	525.733	51.2033
530.974	25.072	526.391	51.1556
532.645	25.0414	526.721	51.142
533.307	25.0563	527.377	51.0837
534.306	25.0381	528.039	51.0379
535.31	25.0348	528.371	51.0044
536.31	25.0141	529.031	50.9246
536.977	25.0149	529.362	50.906
537.31	25.007	530.027	50.8237
537.975	24.9699	530.694	50.791
538.308	24.9736	531.363	50.7422
538.642	24.9915	531.697	50.7085
538.983	25	532.369	50.6698
539.658	24.9908	533.369	50.5698
539.993	24.9584	534.707	50.4586
540.327	24.9462	535.373	50.3967
541.013	24.9566	536.04	50.355
543.027	24.9399	536.374	50.3245
543.695	24.9449	537.381	50.2523
544.046	24.9406	537.723	50.2365
544.395	24.9442	538.39	50.1877
545.062	24.9315	539.063	50.106
545.73	24.9412	539.405	50.076
546.063	24.9327	540.072	50.0501
547.406	24.9291	541.089	49.979
547.745	24.9228	541.758	49.9046
548.079	24.9264	542.091	49.8937
548.412	24.9197	543.457	49.782
550.431	24.9175	543.79	49.7409
551.132	24.9054	544.459	49.6899
551.466	24.918	545.127	49.615
552.131	24.9204	545.795	49.5654
553.144	24.9139	546.129	49.524
553.476	24.9172	547.793	49.3817
553.81	24.9294	548.8	49.3289
555.163	24.9343	549.469	49.2776
555.495	24.9299	549.803	49.2469
555.834	24.9146	551.47	49.1537
556.176	24.9088	551.803	49.1392
557.179	24.924	552.47	49.0891
557.528	24.9143	553.136	49.0564
558.543	24.9214	554.133	48.9801
559.215	24.898	554.463	48.9482
560.227	24.9034	555.462	48.8893
560.561	24.8902	556.127	48.8389
561.229	24.8857	556.792	48.7681
561.562	24.8972	557.457	48.7103
561.893	24.9	558.791	48.6163
562.225	24.8908	559.46	48.5812
562.894	24.9155	559.794	48.5564
563.228	24.9185	560.128	48.5433
563.563	24.9103	560.797	48.5038
564.232	24.9086	561.128	48.4733
564.565	24.8945	561.797	48.4313
565.233	24.8834	562.462	48.3719
566.232	24.9081	563.13	48.3318
566.899	24.8944	563.463	48.3057
567.231	24.8966	564.127	48.2335
567.565	24.8892	564.46	48.2084
568.233	24.9002	565.46	48.1523
568.565	24.8957	566.126	48.0901
569.567	24.9176	566.459	48.0653
570.236	24.9509	567.462	48.0359
570.569	24.9584	567.795	48.019
570.902	24.9473	568.462	47.9721
571.233	24.9273	568.796	47.9425
571.899	24.966	569.128	47.9217
572.238	24.9584	569.471	47.8934
572.899	24.9716	569.808	47.855
573.232	25.0055	570.142	47.8471
574.565	24.9942	570.476	47.8656
574.898	24.996	570.812	47.8694
575.566	25.0246	571.154	47.8544
576.235	25.019	572.164	47.7062
576.568	25.0016	572.496	47.6656
577.238	25.0007	573.196	47.6089
577.907	25.0081	573.53	47.5877
578.24	25.0053	573.863	47.5789
578.571	25.0123	574.54	47.5411
580.238	24.9893	575.212	47.4754
580.572	24.9935	575.546	47.4659
581.237	24.9904	576.209	47.4103
581.903	25.0101	576.545	47.4051
582.571	24.9844	576.879	47.3841
584.572	24.984	577.88	47.276
585.236	24.9765	578.549	47.2849
585.569	24.9884	578.883	47.2814
585.903	24.9926	579.217	47.2569
586.573	24.9876	579.55	47.2424
586.909	25.0027	579.884	47.2378
587.241	25.0043	580.553	47.174
587.91	24.9844	580.884	47.1533
588.244	24.9839	581.551	47.0917
588.576	24.97	581.884	47.0795
589.242	24.9636	582.22	47.0604
589.909	24.9704	582.556	47.0304
590.908	24.9591	582.889	46.989
591.576	24.9628	583.221	46.956
592.243	24.9812	584.219	46.8729
592.576	24.981	584.883	46.807
593.258	24.9943	585.216	46.7803
593.589	24.9907	585.884	46.7154
594.255	25.0046	586.216	46.692
595.274	24.9854	586.55	46.6797
595.935	24.9571	587.218	46.6351
596.616	24.9682	587.554	46.6228
597.283	24.9569	587.887	46.6024
597.617	24.9652	588.221	46.5634
597.968	24.9652	589.22	46.4727
598.323	24.9746	589.554	46.4476
599.326	24.9732	590.222	46.4149
599.995	24.9893	590.554	46.3773
600.66	25.0227	590.888	46.3569
600.994	25.0223	591.223	46.3596
602.005	24.9943	591.558	46.3495
603.34	25.0075	592.556	46.2571
603.685	25.0317	593.222	46.2228
604.023	25.0301	593.553	46.1855
605.062	25.0092	593.887	46.1408
605.731	25.0131	595.549	46.0021
606.065	25.0032	596.552	45.8982
606.407	25.0056	596.886	45.8811
606.746	24.9933	597.553	45.8236
607.415	24.9945	598.555	45.7566
608.081	25.0141	600.226	45.6252
609.08	24.9894	600.558	45.5933
610.097	24.9931	601.226	45.5511
610.765	25.0084	602.57	45.4375
611.096	25.0075	603.573	45.3873
611.432	24.9934	603.908	45.3631
612.096	24.9876	604.239	45.3285
613.096	25.012	604.905	45.2775
613.76	25.0069	605.573	45.2459
614.094	24.9969	605.907	45.2429
614.429	25.0039	606.908	45.1541
614.762	25.0027	607.241	45.1293
615.428	24.9856	607.907	45.0947
616.427	25.0016	608.24	45.0522
617.756	24.9805	608.573	45.0173
618.424	24.9923	609.238	44.9835
620.428	25.0021	609.905	44.9345
620.757	24.9988	610.908	44.8865
621.427	25.0092	611.242	44.8631
622.099	25.0104	611.91	44.8396
622.433	25.0172	614.58	44.6473
623.437	24.996	614.909	44.6181
623.771	25.0023	615.575	44.578
625.434	24.9899	616.24	44.526
627.098	24.9888	616.906	44.4944
627.431	24.9753	617.241	44.4865
628.098	24.9762	617.574	44.4718
628.431	24.994	617.907	44.4497
628.764	25.0017	618.24	44.4159
629.431	24.9863	618.573	44.3947
630.428	24.9999	619.571	44.308
631.762	24.9964	621.236	44.1849
632.097	25.0088	622.242	44.1315
632.431	25.0135	622.911	44.081
633.435	25.0062	623.245	44.0718
634.104	25.017	623.58	44.044
634.437	25.015	624.248	44.0115
635.104	24.9911	624.915	43.9658
635.77	24.9809	625.249	43.9377
636.105	24.9825	625.582	43.9276
636.438	25.0015	626.913	43.8366
637.104	25.0127	627.246	43.8189
637.765	24.991	627.579	43.8118
638.099	24.9899	627.911	43.7955
638.768	25.0237	628.244	43.7639
639.768	25.0143	628.925	43.7298
640.434	24.9919	629.259	43.7031
641.433	24.9947	629.925	43.6726
642.101	25.0168	630.264	43.6377
642.764	24.9899	630.94	43.6156
643.095	24.9827	631.273	43.5767
643.762	24.9975	631.607	43.5502
644.763	24.9847	631.941	43.5374
645.431	24.9992	632.274	43.5096
646.431	25.0088	632.608	43.4881
647.103	25.0224	633.276	43.4208
647.771	25.0224	633.611	43.408
648.77	24.9846	634.278	43.3644
650.099	25.026	636.283	43.2671
650.773	25.0325	636.616	43.2429
651.108	25.0296	637.621	43.1876
651.438	25.0353	637.957	43.1764
651.772	25.032	638.29	43.1753
652.437	25.0056	638.623	43.1649
653.102	24.9997	639.289	43.1142
653.436	25.0121	639.623	43.0957
654.437	25.0067	639.956	43.0924
655.093	25.0252	640.953	43.0617
656.77	25.0142	641.286	43.0295
657.102	25.0028	642.283	42.9704
657.77	24.9983	642.616	42.9557
658.436	25.0124	642.948	42.9325
659.104	25.0088	643.281	42.92
659.44	25.0135	643.613	42.8927
659.772	25.0072	644.95	42.8407
661.435	25.0096	645.283	42.8336
662.102	25.0323	645.616	42.8153
663.103	25.0054	645.947	42.8069
663.436	25.0032	646.281	42.7775
663.764	24.9906	646.615	42.7576
664.767	25.0024	646.947	42.7486
665.103	24.9996	647.947	42.6974
665.438	25.0197	648.613	42.6756
665.773	25.0103	648.947	42.6704
666.441	25.0301	649.276	42.654
666.773	25.0308	649.602	42.624
667.441	25.015	650.578	42.5927
667.776	25.0133	650.922	42.5772
668.44	24.9948	651.257	42.5494
669.457	25.0011	651.594	42.5328
669.792	24.995	651.928	42.5093
671.156	25.0188	652.934	42.466
672.84	25.0077	653.602	42.4551
673.175	24.995	654.273	42.4265
673.85	24.9854	654.939	42.3864
674.532	24.9939	655.273	42.3532
674.863	24.9838	655.606	42.3058
675.875	25.0175	655.94	42.2734
676.212	25.0356	656.612	42.2614
676.546	25.036	657.638	42.2281
676.882	25.0473	657.974	42.2355
677.224	25.0427	658.311	42.2295
677.566	25.0234	658.646	42.2156
678.232	25.0237	659.33	42.1687
678.563	25.0088	659.663	42.1654
678.907	25.0125	659.996	42.1502
679.247	25.025	660.669	42.0943
680.243	25.0239	661.676	42.0823
680.928	25.0362	662.008	42.084
681.26	25.03	662.348	42.0712
681.593	25.0099	662.689	42.0379
681.926	25.0021	663.021	42.0126
682.94	25.0269	663.352	42.0047
683.274	25.0266	664.366	41.9502
684.29	25.0546	665.032	41.9287
685.294	25.0489	665.366	41.9082
685.648	25.0572	666.037	41.8938
687.339	25.0329	666.703	41.8638
688.346	25.0493	667.368	41.851
688.678	25.0599	667.702	41.8262
689.343	25.0416	668.372	41.8178
691.025	25.0261	669.042	41.802
691.358	25.0308	669.374	41.7763
691.691	25.0201	669.706	41.7434
692.024	25.0197	670.038	41.7189
692.367	25.033	670.703	41.6938
694.408	25.0583	671.037	41.6883
694.74	25.0473	671.704	41.6654
695.747	25.0492	672.372	41.6851
696.423	25.0649	672.705	41.6589
697.423	25.0333	673.372	41.6257
697.757	25.0331	674.038	41.581
698.089	25.041	674.703	41.5619
699.098	25.0389	675.038	41.5673
699.441	25.0433	675.369	41.554
700.444	25.0291	675.7	41.5289
701.447	25.0304	676.035	41.5112
701.781	25.0366	676.369	41.5077
702.45	25.0384	677.037	41.4867
703.117	25.0324	677.37	41.484
703.782	25.0421	678.372	41.4428
704.117	25.0334	679.037	41.4047
704.45	25.0369	679.373	41.3965
704.784	25.0483	680.04	41.36
705.116	25.0519	680.374	41.3502
705.449	25.0344	681.037	41.2998
708.115	25.0441	681.37	41.284
708.45	25.0532	681.702	41.2586
709.118	25.0439	683.037	41.2363
709.785	25.0498	683.704	41.2123
710.451	25.042	684.038	41.1935
711.449	25.0793	684.372	41.1815
712.114	25.0721	684.705	41.1769
712.445	25.061	685.374	41.1472
713.445	25.0546	686.376	41.1224
713.776	25.0655	686.708	41.109
714.11	25.0614	687.377	41.1077
714.776	25.0688	687.71	41.0968
715.11	25.0623	688.045	41.0951
716.11	25.0741	688.38	41.084
718.448	25.064	688.713	41.0513
718.78	25.0731	689.381	41.033
719.775	25.06	690.378	40.9861
720.78	25.0827	691.044	40.945
721.451	25.1161	691.377	40.9401
722.449	25.1187	692.375	40.9003
723.116	25.1037	692.723	40.8711
724.113	25.0983	694.756	40.809
724.781	25.0875	695.754	40.7447
725.781	25.0867	696.437	40.7354
726.787	25.1025	697.107	40.7395
727.114	25.094	698.14	40.666
727.766	25.1172	698.474	40.6619
728.768	25.1146	698.809	40.669
729.088	25.1287	700.491	40.6068
730.114	25.118	701.505	40.5314
730.459	25.1237	701.84	40.512
730.799	25.1168	702.506	40.4967
731.491	25.1184	702.841	40.4741
731.826	25.1104	705.178	40.3768
732.495	25.1259	705.848	40.3616
733.196	25.1206	706.181	40.3422
733.527	25.1063	707.185	40.3123
734.195	25.131	707.517	40.2921
734.527	25.135	707.849	40.257
735.523	25.1252	708.182	40.23
736.2	25.1419	708.516	40.2199
737.208	25.1304	708.847	40.1984
738.223	25.1427	709.515	40.1766
738.892	25.1704	710.181	40.1444
739.224	25.1664	710.515	40.1575
739.563	25.1475	711.185	40.1537
740.24	25.1398	711.516	40.1302
740.572	25.1577	712.183	40.0651
740.906	25.1546	712.516	40.0518
741.256	25.1694	713.18	40.0016
742.935	25.1629	713.846	39.9722
743.937	25.1403	714.18	39.9736
744.601	25.1359	714.513	39.9616
744.935	25.1236	714.846	39.9313
745.269	25.1191	716.179	39.876
745.604	25.1332	716.513	39.873
745.938	25.1327	716.847	39.8537
746.272	25.1412	717.514	39.8365
746.605	25.1338	717.847	39.8346
746.94	25.1412	718.18	39.8218
747.273	25.1386	718.513	39.7956
748.276	25.1557	718.846	39.7771
748.947	25.1299	719.181	39.7698
749.951	25.1406	719.512	39.7548
750.284	25.1284	719.846	39.7305
751.283	25.1377	720.181	39.7294
751.617	25.1613	720.847	39.706
752.615	25.1698	721.512	39.6621
753.943	25.156	721.843	39.6463
754.276	25.1449	722.177	39.6237
754.94	25.1474	722.845	39.6234
755.271	25.1567	723.51	39.5809
755.936	25.1405	726.18	39.4607
756.603	25.1799	726.512	39.4346
757.6	25.1612	727.181	39.4038
758.268	25.1579	727.846	39.3591
758.934	25.1777	728.188	39.3428
759.267	25.1674	728.866	39.3264
759.936	25.1926	729.199	39.2964
760.938	25.185	729.532	39.2861
761.606	25.2031	730.566	39.2357
762.609	25.1813	730.9	39.2139
764.279	25.1871	731.577	39.2043
765.279	25.1767	732.255	39.1779
765.946	25.1938	732.587	39.1468
766.614	25.1827	732.921	39.1261
767.616	25.2021	733.606	39.1033
767.95	25.1812	734.275	39.0586
768.614	25.1636	734.609	39.0436
768.948	25.1667	735.289	38.9989
769.613	25.1592	735.953	38.9414
769.947	25.1643	736.986	38.8904
770.946	25.1595	737.318	38.8646
771.614	25.18	737.653	38.846
773.28	25.1506	738.328	38.8269
773.948	25.1783	739.337	38.7738
775.63	25.1847	740.35	38.7
776.295	25.1805	741.35	38.6844
777.295	25.1849	742.016	38.6634
777.629	25.1921	743.018	38.6228
778.632	25.1919	743.352	38.6155
779.963	25.1795	744.019	38.561
780.962	25.1832	744.684	38.4912
781.294	25.2002	745.017	38.464
781.959	25.195	745.35	38.4528
782.291	25.1826	745.686	38.431
782.96	25.1928	746.018	38.428
783.293	25.2226	746.685	38.3891
783.626	25.2308	747.685	38.3466
784.29	25.21	748.018	38.3204
784.626	25.1858	749.353	38.2544
784.959	25.1767	749.685	38.2449
785.293	25.1769	750.684	38.1719
786.962	25.1972	751.019	38.1607
787.634	25.1898	751.351	38.1569
789.304	25.2326	751.685	38.137
789.636	25.2311	752.019	38.1073
790.299	25.2106	752.686	38.0689
791.299	25.2304	753.019	38.0604
791.632	25.2291	753.353	38.0438
791.966	25.2139	753.685	38.0177
792.299	25.2069	754.021	37.9844
792.965	25.2178	754.353	37.9735
793.3	25.2335	754.684	37.9528
793.633	25.2355	755.352	37.9346
794.633	25.2109	755.687	37.9193
795.299	25.2143	756.021	37.8899
795.964	25.2048	756.687	37.8506
796.299	25.2135	757.686	37.7629
796.635	25.2115	758.354	37.7225
796.969	25.2253	759.353	37.6719
797.304	25.2492	760.021	37.6223
797.971	25.2625	760.353	37.6029
798.636	25.2377	760.687	37.5683
799.303	25.2338	761.02	37.5479
799.634	25.2383	761.354	37.5204
801.299	25.2167	761.687	37.5149
802.632	25.2258	762.021	37.4997
802.966	25.2156	762.355	37.492
804.965	25.224	763.022	37.4386
806.296	25.2423	764.023	37.3928
806.63	25.2569	765.022	37.3122
807.299	25.2728	765.69	37.2454
807.961	25.2549	766.356	37.1996
808.63	25.2714	767.032	37.1457
808.963	25.2702	767.373	37.1283
809.965	25.3133	767.708	37.092
810.299	25.3099	768.373	37.0509
810.962	25.276	769.074	36.9937
811.63	25.2838	769.741	36.958
811.965	25.297	771.108	36.8999
812.299	25.2964	771.774	36.8435
812.966	25.2683	772.77	36.7762
813.635	25.266	773.105	36.7593
813.971	25.2766	774.452	36.6558
814.634	25.2681	775.119	36.5931
814.969	25.2745	775.47	36.577
815.305	25.2905	775.82	36.544
815.97	25.2956	776.486	36.4972
816.968	25.2755	776.819	36.4672
817.637	25.2945	777.161	36.4549
817.969	25.2952	777.838	36.3901
818.303	25.3083	778.504	36.3334
818.968	25.3054	778.837	36.2961
819.634	25.2684	779.507	36.2942
819.966	25.2698	779.84	36.2617
820.299	25.2597	780.173	36.2108
820.631	25.2583	780.84	36.1528
822.303	25.2848	781.174	36.1315
822.637	25.2957	781.508	36.1269
822.968	25.2943	781.841	36.1086
823.3	25.2818	782.508	36.0511
823.97	25.3066	783.507	35.98
824.304	25.307	784.173	35.9244
824.637	25.316	784.84	35.8824
825.302	25.2955	785.509	35.834
825.635	25.2734	785.841	35.7993
826.3	25.2763	786.175	35.7759
826.967	25.3189	787.508	35.6372
827.97	25.3268	788.508	35.5737
828.304	25.3372	788.842	35.5615
828.97	25.3365	789.176	35.5386
829.305	25.3191	790.512	35.3999
829.637	25.3148	790.844	35.3846
830.971	25.3294	791.842	35.301
831.304	25.3396	793.174	35.2119
831.637	25.3309	793.507	35.1729
833.303	25.3257	793.84	35.144
834.306	25.3035	794.172	35.1061
834.64	25.3094	794.505	35.0794
835.308	25.3433	794.839	35.0688
835.973	25.3384	795.506	35.0129
836.64	25.3198	796.17	34.9821
837.304	25.3199	797.172	34.8778
837.637	25.3086	797.506	34.8699
837.97	25.3062	797.839	34.8421
839.304	25.3455	798.172	34.7947
839.637	25.3462	798.838	34.7334
840.643	25.3197	799.507	34.6495
841.32	25.3283	800.173	34.5748
841.653	25.3473	801.176	34.4977
841.988	25.3422	801.508	34.4598
842.67	25.3679	801.842	34.405
843.337	25.3634	802.174	34.3677
844.018	25.3303	803.505	34.2775
844.369	25.3203	804.523	34.1573
845.7	25.3322	805.189	34.0988
846.704	25.3552	805.525	34.0928
847.039	25.3498	805.863	34.0639
848.39	25.3455	806.538	33.9914
848.723	25.3547	807.204	33.9077
849.741	25.352	808.237	33.802
850.076	25.363	808.57	33.7579
851.076	25.3678	808.904	33.7205
851.41	25.3771	809.924	33.6481
851.743	25.3771	811.94	33.4257
852.076	25.3654	812.274	33.4134
852.409	25.367	812.618	33.3816
852.743	25.349	813.622	33.2497
853.407	25.3363	814.638	33.1309
853.741	25.3368	814.972	33.1115
854.408	25.3682	815.638	33.041
855.073	25.3878	816.339	32.9747
855.739	25.3771	816.671	32.9361
856.403	25.347	817.339	32.8377
856.737	25.3444	818.02	32.7578
857.403	25.3586	818.354	32.7249
857.737	25.3498	818.687	32.6815
859.407	25.3833	819.019	32.6221
859.739	25.3761	819.354	32.5706
860.075	25.3841	820.024	32.5102
860.408	25.4022	820.69	32.4349
860.74	25.4034	821.024	32.4055
861.406	25.378	822.028	32.2657
862.406	25.3643	823.028	32.1074
863.073	25.3702	823.362	32.0725
864.075	25.4033	823.697	32.0464
864.408	25.4016	824.695	31.8867
864.742	25.383	825.029	31.8249
865.41	25.3782	825.364	31.7782
866.079	25.381	825.697	31.7597
866.744	25.3655	826.701	31.6404
868.078	25.382	827.701	31.4676
868.744	25.4099	828.034	31.4265
869.075	25.4068	828.702	31.3679
869.742	25.3858	829.037	31.3305
870.741	25.3706	829.37	31.2771
871.742	25.4025	830.035	31.1981
872.074	25.4055	830.704	31.1058
872.409	25.3954	831.037	31.0532
872.742	25.4095	831.369	30.9891
873.075	25.4141	831.704	30.9469
874.741	25.3902	832.369	30.8395
875.075	25.4076	832.703	30.8158
875.408	25.406	833.036	30.7744
875.742	25.4164	833.702	30.6387
876.744	25.4247	834.369	30.5371
877.078	25.4332	834.702	30.4948
879.082	25.4068	835.035	30.4414
879.748	25.4151	835.702	30.3512
880.416	25.4361	836.366	30.2442
881.097	25.411	836.699	30.1779
881.449	25.4207	837.698	30.0305
881.782	25.4406	838.364	29.9136
882.115	25.4395	839.033	29.8177
882.448	25.4198	839.366	29.7796
882.791	25.417	840.367	29.5935
883.466	25.4338	840.699	29.545
883.8	25.4117	841.368	29.4384
884.134	25.4058	841.701	29.3905
884.816	25.4432	842.034	29.3313
885.149	25.4463	843.037	29.1866
885.816	25.4731	843.7	29.0588
886.158	25.4645	844.034	28.9768
886.832	25.4286	844.708	28.8534
887.496	25.411	845.051	28.8209
887.847	25.4205	845.717	28.7062
888.198	25.4395	846.392	28.5654
888.866	25.4245	847.068	28.4572
889.539	25.4342	847.401	28.416
889.879	25.4211	847.733	28.3675
890.212	25.4287	848.082	28.2989
891.223	25.4262	848.433	28.2046
891.567	25.4073	848.764	28.1441
891.899	25.3969	849.097	28.095
892.233	25.3953	849.43	28.0196
892.566	25.411	849.771	27.9607
893.566	25.4171	850.444	27.8217
893.9	25.4269	851.795	27.5746
894.233	25.4215	852.463	27.4871
894.917	25.4387	852.798	27.4367
895.251	25.4609	853.481	27.313
895.583	25.4753	853.814	27.2341
896.266	25.475	854.147	27.1462
896.616	25.463	854.831	27.0104
		855.183	26.9248
		855.515	26.8728
		855.85	26.8336
		856.525	26.7027
		857.533	26.48
		857.867	26.4119
		858.2	26.3546
		858.536	26.2829
		859.203	26.1645
		859.87	26.0103
		860.205	25.9556
		860.539	25.8871
		860.872	25.8295
		861.205	25.7893
		861.541	25.7335
		862.539	25.5017
		862.873	25.4349
		863.539	25.2798
		864.206	25.1387
		864.538	25.077
		864.872	25.0276
		865.206	24.9681
		866.205	24.7528
		866.538	24.6865
		867.202	24.5376
		867.536	24.4836
		867.869	24.4011
		868.202	24.3288
		868.535	24.2669
		869.198	24.1168
		869.532	24.032
		869.866	23.9592
		870.199	23.9135
		870.532	23.8518
		871.2	23.7079
		871.531	23.62
		871.867	23.5455
		873.201	23.2931
		873.532	23.223
		873.865	23.1435
		874.202	23.0889
		874.537	23.0413
		875.203	22.9148
		876.204	22.684
		876.538	22.6257
		877.539	22.4178
		877.872	22.3593
		878.206	22.2843
		878.538	22.2168
		878.872	22.1676
		879.871	21.9665
		880.206	21.9139
		881.203	21.7039
		881.536	21.627
		882.204	21.5207
		882.872	21.4026
		883.548	21.3004
		883.889	21.2406
		884.89	21.0199
		886.256	20.78
		886.59	20.7105
		887.274	20.5817
		887.609	20.5385
		888.275	20.424
		888.617	20.3853
		889.293	20.2716
		889.626	20.2038
		889.956	20.1166
		890.298	20.0511
		890.641	20.0007
		890.974	19.9676
		891.306	19.9098
		891.982	19.7772
		892.322	19.7448
		892.656	19.7018
		893.325	19.5915
		894.026	19.4452
		894.358	19.3877
		895.028	19.2938
		895.369	19.2392
		896.047	19.1656
		896.716	19.1013
		897.058	19.0447

## Sheet: Fig4(a)
350N2+500Air		450N2+500Air		550N2+500Air		ZnO		MgO
5.0001	25.2098	5.0001	42.015	5.0001	51.5869	31.776	57.4	36.897	11.6
5.04017	6.46684	5.04017	18.6751	5.04017	-3.73631	34.431	41.8	42.865	100
5.08024	12.7239	5.08024	29.3352	5.08024	-12.0595	36.263	100	62.231	45.1
5.12031	18.9809	5.12031	-11.0046	5.12031	20.6172	47.552	21.3	74.596	5
5.16038	53.2379	5.16038	36.6555	5.16038	33.294	56.61	30.5	78.53	11.1
5.20044	19.4949	5.20044	11.3156	5.20044	15.9708	62.875	26.4	--	--
5.24051	33.7519	5.24051	20.9757	5.24051	20.6476	66.394	4	--	--
5.28058	13.0089	5.28058	17.6359	5.28058	21.3243	67.967	21.6	--	--
5.32065	39.2659	5.32065	27.296	5.32065	14.0011	69.105	10.6	--	--
5.36072	31.523	5.36072	14.9561	5.36072	22.6779	72.588	1.7	--	--
5.40079	19.78	5.40079	66.6162	5.40079	-18.6453	76.982	3.3	--	--
5.44086	40.037	5.44086	40.2764	5.44086	34.0314	81.411	1.6	--	--
5.48092	20.294	5.48092	29.9365	5.48092	14.7082	89.641	6.5	--	--
5.52099	16.551	5.52099	39.5966	5.52099	6.38498
5.56106	0.80804	5.56106	22.2567	5.56106	16.0618
5.60113	35.065	5.60113	-11.0832	5.60113	22.7385
5.6412	5.32206	5.6412	38.577	5.6412	11.4153
5.68127	8.57908	5.68127	29.2371	5.68127	49.0921
5.72134	-5.16391	5.72134	14.8972	5.72134	3.76885
5.7614	17.0931	5.7614	30.5573	5.7614	-0.55437
5.80147	23.3501	5.80147	42.2175	5.80147	8.12241
5.84154	-8.39286	5.84154	37.8776	5.84154	14.7992
5.88161	17.8642	5.88161	35.5377	5.88161	17.476
5.92168	20.1212	5.92168	27.1978	5.92168	34.1527
5.96175	32.3782	5.96175	22.858	5.96175	20.8295
6.00182	27.6352	6.00182	17.4622	6.00182	15.5063
6.04189	8.89222	6.04189	6.78335	6.04189	38.1831
6.08195	-3.85076	6.08195	-1.89547	6.08195	28.8598
6.12202	-7.59375	6.12202	24.4257	6.12202	30.5366
6.16209	6.66326	6.16209	37.7469	6.16209	24.2134
6.20216	-1.07972	6.20216	40.0681	6.20216	13.8902
6.24223	-0.82271	6.24223	11.3893	6.24223	-10.4331
6.2823	41.4343	6.2823	50.7105	6.2823	-17.7563
6.32237	-1.30867	6.32237	12.0317	6.32237	36.9205
6.36243	6.94834	6.36243	12.3528	6.36243	14.5973
6.4025	-12.7946	6.4025	16.674	6.4025	-17.726
6.44257	-15.5376	6.44257	6.9952	6.44257	-6.04919
6.48264	28.7194	6.48264	19.3164	6.48264	-6.37243
6.52271	25.9764	6.52271	7.63757	6.52271	18.3043
6.56278	0.23342	6.56278	44.9588	6.56278	12.9811
6.60285	17.4904	6.60285	-13.7201	6.60285	24.6579
6.64292	8.74745	6.64292	20.6011	6.64292	16.3347
6.68299	-19.9955	6.68299	20.9223	6.68299	4.01146
6.72305	19.2615	6.72305	21.2435	6.72305	27.6882
6.76312	5.51849	6.76312	19.5647	6.76312	-0.635
6.80319	22.7755	6.80319	-7.11413	6.80319	39.0418
6.84326	2.03253	6.84326	20.2071	6.84326	24.7186
6.88333	23.2895	6.88333	4.52824	6.88333	38.3953
6.9234	-1.45344	6.9234	17.8494	6.9234	17.0721
6.96347	22.8036	6.96347	0.17061	6.96347	0.74888
7.00353	6.06058	7.00353	20.4918	7.00353	36.4256
7.0436	-7.6824	7.0436	21.813	7.0436	-3.89757
7.08367	8.57462	7.08367	16.1342	7.08367	4.77921
7.12374	22.8316	7.12374	-9.54465	7.12374	16.456
7.16381	1.08865	7.16381	31.7765	7.16381	8.13275
7.20388	9.34566	7.20388	11.0977	7.20388	42.8095
7.24395	-4.39732	7.24395	32.4189	7.24395	25.4863
7.28402	3.85969	7.28402	-2.25991	7.28402	-2.83693
7.32408	18.1167	7.32408	10.0613	7.32408	3.83985
7.36415	1.37373	7.36415	40.3825	7.36415	0.51663
7.40422	-18.3693	7.40422	11.7036	7.40422	15.1934
7.44429	-29.1122	7.44429	-24.9752	7.44429	11.8702
7.48436	-7.85523	7.48436	10.346	7.48436	6.54696
7.52443	15.4018	7.52443	49.6672	7.52443	-22.7763
7.5645	4.6588	7.5645	17.9884	7.5645	17.9005
7.60457	16.9158	7.60457	7.30958	7.60457	17.5773
7.64463	14.1728	7.64463	20.6308	7.64463	19.254
7.6847	-4.57015	7.6847	15.952	7.6847	18.9308
7.72477	11.6869	7.72477	18.2731	7.72477	22.6076
7.76484	-13.0561	7.76484	21.5943	7.76484	11.2844
7.80491	-6.79911	7.80491	17.9155	7.80491	21.9611
7.84498	-11.5421	7.84498	5.23669	7.84498	1.63793
7.88505	22.7149	7.88505	18.5579	7.88505	28.3147
7.92511	-3.02806	7.92511	14.8791	7.92511	40.9915
7.96518	3.22895	7.96518	11.2003	7.96518	7.66825
8.00525	-4.51403	8.00525	20.5214	8.00525	38.345
8.04532	-3.25702	8.04532	20.8426	8.04532	21.0218
8.08539	0	8.08539	24.1638	8.08539	33.6986
8.12546	-5.74298	8.12546	50.485	8.12546	31.3754
8.16553	-5.48597	8.16553	47.8062	8.16553	33.0521
8.2056	-4.22895	8.2056	19.1274	8.2056	37.7289
8.24566	-6.97194	8.24566	24.4486	8.24566	32.4057
8.28573	7.28507	8.28573	23.7697	8.28573	27.0824
8.3258	-32.4579	8.3258	12.0909	8.3258	21.7592
8.36587	12.7991	8.36587	9.3554	8.36587	55.2034
8.40594	32.0561	8.40594	25.6068	8.40594	13.4265
8.44601	-29.6869	8.44601	-4.14188	8.44601	32.6496
8.48608	26.5702	8.48608	33.1095	8.48608	-1.12731
8.52614	-9.17283	8.52614	8.36085	8.52614	-2.9042
8.56621	-26.9158	8.56621	12.6122	8.56621	14.3189
8.60628	-3.6588	8.60628	42.8636	8.60628	31.542
8.64635	-2.40178	8.64635	10.1149	8.64635	39.7651
8.68642	-13.1448	8.68642	9.36628	8.68642	-7.01178
8.72649	-11.8878	8.72649	-1.38236	8.72649	52.2113
8.76656	19.3693	8.76656	-4.13099	8.76656	8.43444
8.80663	-9.37373	8.80663	34.1204	8.80663	24.6575
8.84669	-11.1167	8.84669	25.3717	8.84669	14.8806
8.88676	23.1403	8.88676	5.62308	8.88676	17.1038
8.92683	-8.60268	8.92683	7.87444	8.92683	22.3269
8.9669	-9.34566	8.9669	30.1258	8.9669	19.55
9.00697	8.91135	9.00697	34.3772	9.00697	17.7731
9.04704	-9.83164	9.04704	3.62852	9.04704	20.9962
9.08711	0.42538	9.08711	3.87988	9.08711	6.21929
9.12717	-22.3176	9.12717	32.1312	9.12717	30.4424
9.16724	1.93942	9.16724	38.3826	9.16724	24.6655
9.20731	-20.8036	9.20731	19.634	9.20731	-13.1114
9.24738	-26.5466	9.24738	-3.11468	9.24738	21.1117
9.28745	9.71046	9.28745	14.1367	9.28745	38.3348
9.32752	0.96747	9.32752	2.38804	9.32752	4.55793
9.36759	-8.77551	9.36759	12.6394	9.36759	18.781
9.40766	-1.51849	9.40766	22.8908	9.40766	28.0041
9.44772	15.7385	9.44772	10.1421	9.44772	15.2272
9.48779	14.9955	9.48779	40.3935	9.48779	24.4504
9.52786	-12.7475	9.52786	-10.3552	9.52786	15.6735
9.56793	2.50956	9.56793	47.8962	9.56793	-5.10343
9.608	4.76658	9.608	22.1476	9.608	13.1197
9.64807	0.0236	9.64807	9.39893	9.64807	18.3428
9.68814	6.28061	9.68814	11.6503	9.68814	25.5659
9.7282	-17.4624	9.7282	-9.09836	9.7282	15.789
9.76827	4.79464	9.76827	33.153	9.76827	21.0121
9.80834	-17.9483	9.80834	7.40437	9.80834	-9.76478
9.84841	-15.6913	9.84841	26.6557	9.84841	-2.54168
9.88848	9.56569	9.88848	24.9071	9.88848	25.6814
9.92855	10.8227	9.92855	16.1584	9.92855	12.9045
9.96862	-15.9203	9.96862	20.4098	9.96862	9.12764
10.0087	-3.66326	10.0087	25.6612	10.0087	9.35075
10.0488	-31.4062	10.0488	6.91253	10.0488	-10.4261
10.0888	-9.14924	10.0888	18.1639	10.0888	4.79696
10.1289	-2.89222	10.1289	33.4152	10.1289	18.0201
10.169	-21.6352	10.169	-10.3334	10.169	38.2432
10.209	-38.3782	10.209	9.91796	10.209	27.4663
10.2491	2.87883	10.2491	1.16932	10.2491	33.6894
10.2892	19.1358	10.2892	4.42069	10.2892	27.9125
10.3292	-8.60715	10.3292	9.67204	10.3292	52.1356
10.3693	-31.3501	10.3693	16.9234	10.3693	29.3587
10.4094	-5.09311	10.4094	34.1748	10.4094	33.5818
10.4494	-5.83609	10.4494	36.4261	10.4494	43.8049
10.4895	-16.5791	10.4895	23.6775	10.4895	20.028
10.5296	7.67794	10.5296	3.92884	10.5296	21.2511
10.5696	-12.065	10.5696	23.1802	10.5696	29.4742
10.6097	4.19196	10.6097	21.4316	10.6097	16.6974
10.6498	-16.551	10.6498	-4.31708	10.6498	19.9205
10.6898	-18.294	10.6898	9.93429	10.6898	17.1436
10.7299	-3.03699	10.7299	13.1856	10.7299	23.3667
10.77	-2.77997	10.77	17.437	10.77	37.5898
10.8101	-19.523	10.8101	-8.31163	10.8101	29.8129
10.8501	-9.26595	10.8501	30.9397	10.8501	7.03599
10.8902	-14.0089	10.8902	4.19108	10.8902	20.2591
10.9303	3.24809	10.9303	4.44245	10.9303	6.4822
10.9703	2.50511	10.9703	24.6938	10.9703	31.7053
11.0104	-2.23788	11.0104	20.9452	11.0104	-1.07158
11.0505	10.0191	11.0505	28.1965	11.0505	13.1515
11.0905	-30.7238	11.0905	5.44789	11.0905	10.3746
11.1306	-3.46684	11.1306	14.6992	11.1306	25.5977
11.1707	-16.2098	11.1707	22.9506	11.1707	23.8208
11.2108	-7.9528	11.2108	1.20197	11.2108	18.0439
11.2508	18.3042	11.2508	28.4533	11.2508	16.2671
11.2909	-14.4388	11.2909	9.70468	11.2909	1.49016
11.3309	7.81824	11.3309	9.95605	11.3309	7.71327
11.371	13.0753	11.371	-1.7926	11.371	27.9364
11.4111	-2.66773	11.4111	2.45876	11.4111	-1.84052
11.4512	13.5893	11.4512	19.7101	11.4512	-6.61741
11.4912	11.8463	11.4912	20.9615	11.4912	41.6057
11.5313	-3.89668	11.5313	-2.78716	11.5313	45.8288
11.5714	4.36033	11.5714	13.4642	11.5714	36.0519
11.6114	-3.38265	11.6114	0.71557	11.6114	8.27502
11.6515	-11.1256	11.6515	-4.03308	11.6515	20.4981
11.6916	-8.86862	11.6916	20.2183	11.6916	-0.27877
11.7316	-0.6116	11.7316	6.46965	11.7316	22.9443
11.7717	-9.35459	11.7717	9.721	11.7717	23.1674
11.8118	7.90243	11.8118	7.97237	11.8118	24.3906
11.8519	-15.8406	11.8519	38.2237	11.8519	6.61366
11.8919	-9.58355	11.8919	29.4751	11.8919	41.8368
11.932	-8.32653	11.932	18.7264	11.932	23.0599
11.972	-14.0695	11.972	13.9778	11.972	3.28298
12.0121	7.1875	12.0121	7.22916	12.0121	35.5061
12.0522	-11.5555	12.0522	10.4805	12.0522	19.7292
12.0923	-26.2985	12.0923	20.7319	12.0923	21.9523
12.1323	15.9585	12.1323	32.9832	12.1323	26.1754
12.1724	2.21556	12.1724	14.2174	12.1724	30.3985
12.2125	-12.5274	12.2125	27.4199	12.2125	19.6216
12.2525	-22.2704	12.2525	19.6224	12.2525	4.84473
12.2926	-7.01339	12.2926	12.8248	12.2926	6.06609
12.3327	-3.75638	12.3327	32.0273	12.3327	8.26057
12.3727	13.5006	12.3727	11.2298	12.3727	2.45505
12.4128	3.75765	12.4128	-3.56771	12.4128	33.6495
12.4529	-4.98533	12.4529	29.6348	12.4529	7.844
12.493	8.27169	12.493	9.83726	12.493	36.0385
[truncated: 1,310 more rows]

[truncated: 16 more sheets: Fig4(b), Fig4(c), Fig4(d), Fig6(a), Fig6(b), Fig6(c), Fig6(d,g), Fig6(e,h), Fig6(f,i), S1, S2, S3(a), S3(b), S4, S5, T3]
